# Supplementary material for: Sensory experience steers representational drift in mouse visual cortex
Source: Nat Commun. 2024 Oct 23;15:9153. doi: 10.1038/s41467-024-53326-x (PMC11499870; doi:10.1038/s41467-024-53326-x)
Supplement: Supplementary file 4 — Source Data [file 41467_2024_53326_MOESM4_ESM.xlsx]

## Sheet: Fig. 1b
Figure 1b: Correlation of the pairwise signal correlation (PSC) matrices compared across all imaging sessions of one mouse.
	Time intervals [days]	PSC correlation
	1	0.690319
	1	0.692817
	1	0.679001
	1	0.743335
	1	0.692097
	1	0.680548
	2	0.5886
	2	0.71791
	2	0.717385
	2	0.676156
	2	0.673654
	2	0.665792
	2	0.703225
	2	0.677361
	3	0.632112
	3	0.6846
	3	0.633249
	3	0.602091
	3	0.645248
	4	0.610514
	4	0.594944
	4	0.618786
	4	0.65933
	4	0.592835
	4	0.623201
	4	0.611754
	4	0.671736
	4	0.601477
	4	0.58963
	5	0.617872
	5	0.614059
	5	0.578898
	5	0.56513
	6	0.575296
	6	0.504687
	6	0.536164
	6	0.612553
	6	0.615056
	7	0.399144
	7	0.591975
	7	0.558972
	8	0.559631
	8	0.551194
	8	0.592591
	8	0.58422
	8	0.448706
	8	0.557615
	8	0.562399
	9	0.426096
	9	0.524352
	10	0.50302
	10	0.499764
	10	0.428458
	10	0.517633
	11	0.456902
	11	0.375664
	12	0.552114
	12	0.504071
	12	0.533246
	12	0.464282
	12	0.400467
	13	0.440425
	14	0.448739
	14	0.448729
	14	0.410287
	15	0.347644
	15	0.393088
	16	0.512715
	16	0.444258
	16	0.369478
	16	0.445723
	17	0.373101
	18	0.536671
	18	0.378282
	18	0.366115
	19	0.34836
	19	0.341502
	20	0.528291
	20	0.327826
	20	0.401786
	21	0.322768
	22	0.470432
	22	0.293947
	23	0.428913
	23	0.274939
	24	0.396286
	24	0.294904
	25	0.399541
	26	0.38127
	27	0.356308
	28	0.36077

## Sheet: Fig. 1d
Figure 1d. Left: POs 1 day apart. Circular-circular Pearson’s correlation r = 0.968 (p < .005), n = 781 PO changes from 169 neurons from six mice. Right: POs 20 days apart. r = 0.800 (p < .005), n = 360 PO changes from 170 neurons from six mice. Red: significant changes, gray: non-significant changes.
	1 day interval				20 day interval
	PO day n	PO day n + 1	Significant chagne		PO day n	PO day n + 20	Significant chagne
	73.5522	64.2311	1		17.4452	-21.7844	1
	77.6037	69.0302	1		77.6037	88.3067	1
	77.6037	87.6012	1		77.6037	-78.4072	1
	77.6037	64.6535	1		77.6037	-79.6003	1
	-84.3164	-78.2726	1		77.6037	-87.0828	1
	-84.3164	-72.1795	1		-84.3164	-73.6613	1
	-27.5516	-35.1763	1		-84.3164	-73.0375	1
	-83.0848	-86.4879	1		-84.3164	-78.2203	1
	-31.3335	-45.0299	1		76.8083	-47.008	1
	8.2934	13.1732	1		76.8083	26.8847	1
	39.3997	62.6647	1		-27.5516	-21.3272	1
	80.1134	85.3176	1		-27.5516	-31.5308	1
	80.1134	89.6382	1		54.2528	27.6097	1
	80.1134	71.3901	1		54.2528	38.7611	1
	-16.115	2.22404	1		8.2934	18.0045	1
	26.7725	7.09305	1		40.9795	33.4278	1
	56.6045	53.6574	1		40.9795	27.9449	1
	73.5292	61.9139	1		26.4126	40.7889	1
	74.0537	61.1372	1		26.4126	16.3748	1
	16.1117	9.67565	1		26.4126	-4.09472	1
	16.1117	8.78384	1		16.6962	-8.22891	1
	16.1117	8.21969	1		80.1134	71.6022	1
	24.079	26.5628	1		80.1134	89.1628	1
	88.5347	89.8357	1		80.1134	-89.2296	1
	88.5347	86.27	1		-16.115	-38.1737	1
	-89.2939	6.68886	1		-16.115	-2.26863	1
	9.76813	20.5192	1		-39.6404	-46.3799	1
	55.7594	47.9224	1		16.1117	-1.98322	1
	-39.2732	-55.9026	1		24.079	21.7054	1
	-11.2817	-22.1315	1		88.5347	-89.358	1
	21.9226	15.234	1		9.76813	18.9583	1
	56.3089	49.3169	1		-56.5131	-70.0006	1
	-61.437	-58.1695	1		89.9097	10.3957	1
	-61.437	-64.9833	1		54.1754	88.7702	1
	1.31979	-1.91772	1		46.9823	23.1821	1
	1.31979	-1.84641	1		-19.4759	-77.5839	1
	72.9111	-77.8925	1		-1.60818	-5.07604	1
	89.5099	87.775	1		67.2399	88.5208	1
	-54.1006	-51.6454	1		-39.2732	-57.3638	1
	-54.1006	-55.6853	1		-39.2732	-65.4341	1
	-22.9828	-38.7441	1		-22.5909	-19.0107	1
	-22.9828	-2.77569	1		53.4916	-73.689	1
	72.3561	-79.0663	1		65.746	-62.0229	1
	-59.5663	-58.6696	1		40.0292	44.7301	1
	-59.5663	-61.295	1		9.5401	-2.02054	1
	-38.1488	-79.0255	1		50.5164	65.9192	1
	-32.3843	-17.4508	1		28.8281	46.2892	1
	-29.7272	-37.485	1		51.7472	40.7987	1
	88.9213	-80.115	1		88.5431	17.4337	1
	-42.1342	-32.1109	1		84.4202	19.2155	1
	71.8746	44.6929	1		-84.6271	89.0794	1
	20.0115	28.959	1		46.0132	85.018	1
	56.5893	58.8058	1		21.9226	16.2537	1
	-59.4425	-61.7445	1		-34.2273	80.5143	1
	31.9681	37.7415	1		86.6485	48.0433	1
	84.1783	83.0365	1		56.3089	10.8965	1
	86.992	78.7164	1		56.3089	20.7836	1
	-6.84857	-9.69908	1		-14.7115	-33.7842	1
	-49.5704	-67.501	1		1.31979	-4.41913	1
	-87.9917	-85.5166	1		72.9111	-69.6585	1
	-11.1247	-15.4883	1		68.1279	75.3556	1
	-11.1247	-4.31654	1		68.1279	73.3312	1
	-46.629	-65.8593	1		68.1279	74.392	1
	-19.0717	-31.0423	1		-54.1006	-49.1851	1
	81.7675	-89.343	1		-54.1006	-50.8197	1
	89.2571	-89.6399	1		-22.9828	-68.2225	1
	-44.9583	-53.2093	1		-22.9828	-47.3004	1
	28.5164	-16.542	1		72.3561	-63.1675	1
	-27.5871	60.6538	1		72.3561	-79.8387	1
	86.9694	22.478	1		-59.5663	-58.1836	1
	-10.6155	-65.4636	1		-71.484	20.9388	1
	20.9443	65.2149	1		88.9213	-60.2908	1
	-54.7073	-58.1168	1		-42.1342	-25.0617	1
	88.5807	-89.9696	1		-42.1342	-38.3119	1
	-57.4186	-55.0787	1		-42.1342	-39.1801	1
	-64.9492	-69.6875	1		87.1856	32.9371	1
	-64.9492	-69.6861	1		-43.102	-11.2969	1
	-7.54883	-14.9808	1		-43.102	-10.0852	1
	-20.2596	-45.7094	1		71.8746	-31.6219	1
	-20.2596	-27.3696	1		71.8746	-38.2155	1
	-5.36484	-17.8205	1		71.8746	-52.0923	1
	-41.9939	-32.7491	1		43.2952	56.7375	1
	-28.1016	-31.0102	1		-50.7051	-10.3862	1
	-24.8637	-28.3512	1		-53.5832	-68.8785	1
	5.51735	-5.16518	1		-88.1808	81.4744	1
	-45.007	-41.5731	1		-29.157	-47.5613	1
	-45.007	-49.5271	1		-6.32431	-11.1617	1
	-12.2385	-23.0386	1		-6.32431	-13.1748	1
	-12.2385	0.252804	1		74.5875	58.8126	1
	43.1389	46.2903	0		74.5875	48.7663	1
	43.1389	33.5901	0		-34.2476	-38.794	1
	43.1389	48.8136	0		-34.2476	-38.2061	1
	73.5522	70.1139	0		24.6997	13.4699	1
	73.5522	67.3047	0		55.0192	67.1615	1
	73.5522	73.0297	0		30.7329	34.0418	1
	73.5522	72.3928	0		31.9681	40.2272	1
	73.5522	82.307	0		31.9681	46.0726	1
	17.4452	29.2233	0		-55.1502	-71.1165	1
	77.6037	80.1284	0		-83.4515	-78.5598	1
	77.6037	86.3336	0		-72.4865	-89.9206	1
	77.6037	77.2215	0		84.1783	80.2802	1
	77.6037	76.2208	0		84.1783	81.7959	1
	77.6037	72.6492	0		60.8238	85.0421	1
	-84.3164	-83.2774	0		75.9255	-66.6631	1
	-84.3164	-80.1188	0		-31.4068	-26.9771	1
	-84.3164	-86.6514	0		86.992	71.3151	1
	-84.3164	-84.3859	0		-76.3882	-64.9796	1
	-84.3164	-86.336	0		1.86909	-12.8288	1
	-84.3164	-82.9155	0		1.86909	-14.9495	1
	76.8083	73.3168	0		22.2938	47.758	1
	76.8083	69.5261	0		22.2938	49.8759	1
	76.8083	84.8211	0		22.2938	40.2292	1
	76.8083	77.9213	0		-6.84857	-13.7063	1
	76.8083	-87.2657	0		-6.84857	-10.8836	1
	76.8083	61.0453	0		-71.4196	-33.2621	1
	76.8083	76.2652	0		-71.4196	-21.7456	1
	76.8083	78.2326	0		-49.5704	-88.0048	1
	-27.5516	-28.8859	0		-87.4057	-69.9427	1
	-27.5516	-29.7933	0		-87.4057	78.1836	1
	-27.5516	-26.8209	0		-58.8424	-70.2704	1
	-27.5516	-26.4223	0		18.4681	11.9504	1
	-27.5516	-24.6233	0		18.4681	11.8288	1
	-27.5516	-28.7184	0		18.4681	14.5093	1
	-27.5516	-30.1628	0		88.5995	82.8988	1
	-18.0793	-16.0833	0		-87.9917	89.5271	1
	-18.0793	-14.0651	0		-87.9917	-84.3512	1
	-83.0848	-79.54	0		-87.9917	-82.752	1
	-83.0848	-82.2765	0		54.6269	41.7728	1
	-83.0848	-82.6334	0		-55.54	-61.8499	1
	-83.0848	-81.3263	0		-43.3783	34.5841	1
	-83.0848	-81.2082	0		-43.3783	33.2944	1
	-83.0848	-85.7415	0		20.5342	38.3844	1
	-83.0848	-84.0464	0		20.5342	45.6127	1
	-15.4371	-11.507	0		-15.8493	-4.20198	1
	-15.4371	-24.2978	0		-11.1247	-19.1482	1
	-15.4371	-13.1873	0		-11.1247	-16.6455	1
	47.3233	47.428	0		86.8782	82.8293	1
	47.3233	46.9124	0		86.8782	81.1235	1
	47.3233	52.6918	0		86.8782	83.2404	1
	47.3233	44.591	0		-46.629	3.58887	1
	47.3233	48.7043	0		-46.629	26.0262	1
	-31.3335	-34.3528	0		-46.629	70.8553	1
	-31.3335	-30.6044	0		-11.0703	-18.7015	1
	-31.3335	-31.6578	0		-11.0703	-6.33407	1
	-31.3335	-27.872	0		33.3269	14.2056	1
	54.2528	46.6801	0		-43.5905	-18.3691	1
	54.2528	47.318	0		-86.8816	22.4034	1
	54.2528	53.6503	0		-86.8816	52.478	1
	54.2528	56.7475	0		-83.1748	86.4845	1
	8.2934	9.69364	0		-21.0706	13.6877	1
	8.2934	7.72431	0		8.40521	15.9649	1
	8.2934	10.1818	0		89.2571	-88.8952	1
	8.2934	8.35046	0		43.5523	49.9969	1
	8.2934	6.63	0		43.5523	48.3856	1
	8.2934	5.54745	0		-12.9741	-3.22491	1
	8.2934	4.72302	0		-89.9167	74.6392	1
	40.9795	41.6611	0		-49.5028	-78.9176	1
	40.9795	35.8497	0		47.1814	58.639	1
	40.9795	36.7214	0		20.9443	-54.3711	1
	40.9795	46.3791	0		-88.8888	18.5914	1
	40.9795	41.8321	0		-88.8888	51.1456	1
	40.9795	40.3216	0		79.1824	-17.9661	1
	40.9795	41.3072	0		-57.4186	-61.3357	1
	40.9795	37.8686	0		-87.5429	77.4508	1
	26.4126	28.2991	0		54.6641	60.692	1
	26.4126	23.7495	0		54.6641	67.7154	1
	26.4126	26.5216	0		-13.274	-1.43427	1
	26.4126	26.6681	0		1.34097	-20.4572	1
	26.4126	23.0201	0		1.34097	-14.5672	1
	26.4126	26.7362	0		-58.1224	-32.5598	1
	26.4126	26.8762	0		-58.1224	-30.1229	1
	26.4126	26.5682	0		31.6964	37.6312	1
	39.3997	30.3518	0		-87.1018	-62.9971	1
	39.3997	22.4124	0		-8.76647	-37.4308	1
	16.6962	22.4407	0		-64.491	61.5468	1
	16.6962	8.36914	0		14.9112	-70.1569	1
	16.6962	16.1007	0		89.7627	6.81146	1
	16.6962	20.7329	0		-27.0421	-69.0667	1
	16.6962	19.0044	0		-88.2645	25.8981	1
	16.6962	13.4696	0		71.7117	46.2798	1
	16.6962	8.19653	0		23.3916	62.1405	1
	80.1134	78.3781	0		-39.9396	-29.3242	1
	80.1134	80.7782	0		-85.2744	47.3014	1
	80.1134	81.1394	0		-17.4813	28.8022	1
	80.1134	75.4992	0		52.9955	23.4111	1
	80.1134	77.9444	0		72.221	33.1188	1
	-16.115	-15.5369	0		-11.2685	89.6376	1
	-16.115	-26.0106	0		60.3756	77.3958	1
	-16.115	-25.7065	0		-75.7851	-58.9599	1
	-16.115	-17.2008	0		-28.1016	-31.0967	1
	-16.115	-15.1682	0		32.4032	40.3101	1
	-16.115	-9.42381	0		15.2981	8.04374	1
	-16.115	-31.9278	0		15.2981	10.0427	1
	26.7725	30.3118	0		57.843	62.7512	1
	26.7725	31.0612	0		-2.35862	2.84148	1
	26.7725	38.1348	0		-2.35862	8.74302	1
	55.9069	49.359	0		-58.5595	68.3432	1
	55.9069	68.8041	0		-45.007	-53.0757	1
	55.9069	26.7999	0		13.3584	-2.84141	1
	56.6045	57.548	0		83.0699	76.0502	1
	56.6045	57.2931	0		-80.5692	34.4839	1
	56.6045	56.8581	0		-68.479	-44.8265	1
	56.6045	57.9295	0		-24.7273	-30.3057	1
	56.6045	56.025	0		38.271	-75.9021	1
	73.5292	49.479	0		38.271	-38.0961	1
	73.5292	73.466	0		-30.5935	38.6883	1
	73.5292	75.2295	0		-30.5935	-73.8843	1
	74.0537	68.8543	0		-17.0535	32.3988	1
	74.0537	83.919	0		-17.0535	-77.1338	1
	74.0537	67.2104	0		-53.6549	-21.7186	1
	86.2775	87.1716	0		-53.6549	-31.4355	1
	86.2775	84.423	0		-53.1345	59.3806	1
	86.2775	85.4523	0		58.6932	9.30654	1
	86.2775	86.7283	0		58.6932	31.8193	1
	86.2775	86.6355	0		-19.2504	-88.8966	1
	86.2775	86.9607	0		87.6227	82.1171	1
	52.8252	55.9753	0		87.6227	-86.3861	1
	52.8252	64.4495	0		54.8107	30.8188	1
	24.8532	33.4519	0		54.8107	-23.1587	1
	24.8532	27.4848	0		4.7158	70.4965	1
	24.8532	60.1463	0		43.1389	55.4317	0
	24.8532	36.9723	0		73.5522	56.4531	0
	16.1117	13.3894	0		73.5522	69.6944	0
	16.1117	15.5982	0		73.5522	74.0444	0
	16.1117	12.7352	0		-84.3164	-73.0383	0
	61.8814	64.6484	0		76.8083	74.3149	0
	61.8814	62.7295	0		76.8083	-79.5102	0
	61.8814	60.1487	0		-27.5516	-26.0542	0
	61.8814	63.1026	0		-27.5516	-23.7914	0
	61.8814	60.7158	0		-18.0793	-25.3437	0
	61.8814	62.4693	0		-83.0848	-83.7379	0
	24.079	22.6503	0		-83.0848	-81.3732	0
	24.079	23.2999	0		-83.0848	-76.9331	0
	24.079	24.1764	0		-83.0848	-82.6882	0
	24.079	24.2619	0		-15.4371	-23.0672	0
	24.079	22.9363	0		47.3233	58.3035	0
	24.2448	21.4759	0		-31.3335	-32.4397	0
	24.2448	23.5053	0		-31.3335	-34.3488	0
	24.2448	26.4889	0		8.2934	13.2181	0
	24.2448	25.4224	0		8.2934	4.4657	0
	24.2448	23.0006	0		8.2934	10.7797	0
	24.2448	27.7064	0		40.9795	40.9831	0
	88.5347	88.9592	0		40.9795	43.8692	0
	88.5347	89.584	0		39.3997	67.6669	0
	88.5347	89.2095	0		16.6962	13.1342	0
	88.5347	88.063	0		16.6962	7.80965	0
	-89.2939	87.9044	0		16.6962	11.6477	0
	-89.2939	85.5824	0		80.1134	83.7472	0
	9.76813	16.2696	0		-16.115	-23.1404	0
	9.76813	9.37215	0		-16.115	-9.09867	0
	9.76813	5.96957	0		26.7725	24.6668	0
	9.76813	3.20666	0		26.7725	30.6752	0
	9.76813	5.81045	0		56.6045	55.8049	0
	28.9859	27.5	0		73.5292	57.4969	0
	28.9859	34.0496	0		74.0537	71.3731	0
	-56.5131	-59.0572	0		86.2775	83.6486	0
	89.9097	-86.7033	0		61.8814	65.0431	0
	55.7594	58.1322	0		24.2448	21.7606	0
	55.7594	52.7976	0		28.9859	32.9852	0
	55.7594	56.4611	0		55.7594	61.8368	0
	55.7594	50.5115	0		-62.6667	-68.8367	0
	-62.6667	-63.2322	0		21.4152	24.2122	0
	-62.6667	-64.74	0		-9.23178	-14.3484	0
	-62.6667	-63.5671	0		67.2399	69.0424	0
	-62.6667	-62.303	0		-13.0393	-26.3578	0
	-62.6667	-63.838	0		-13.0393	-4.39059	0
	-62.6667	-60.1442	0		-22.5909	-23.4776	0
	54.1754	55.7664	0		40.0292	38.3726	0
	54.1754	70.385	0		88.9275	87.3469	0
	54.1754	48.1339	0		-4.69291	-6.76133	0
	54.1754	60.6528	0		28.8281	30.3523	0
	54.1754	54.4263	0		13.1802	1.15537	0
	54.1754	56.7419	0		46.8365	44.6147	0
	-1.00432	-1.29312	0		46.8365	52.0436	0
	-1.00432	-2.08292	0		51.7472	51.8899	0
	86.2448	-71.7577	0		-11.2817	-14.0173	0
	46.9823	42.6371	0		-11.2817	-15.634	0
	21.4152	18.2906	0		84.4202	47.1005	0
	21.4152	13.729	0		-84.6271	-86.7788	0
	21.4152	31.4286	0		46.0132	57.84	0
	21.4152	20.9083	0		71.0789	68.7589	0
	-1.60818	-3.36335	0		71.0789	67.9545	0
	-1.60818	-1.54129	0		55.9031	65.0914	0
	-1.60818	-1.27553	0		55.9031	61.747	0
	-1.60818	-0.0729142	0		-75.9907	-78.9665	0
	-1.60818	-2.23916	0		-75.9907	-75.9559	0
	-1.60818	-3.48273	0		45.6747	52.2235	0
	-9.23178	4.83265	0		-23.5383	-23.1778	0
	-9.23178	-7.37571	0		-14.7115	-15.4076	0
	-9.23178	6.27878	0		-61.437	-62.1107	0
	-9.23178	-13.9781	0		-61.437	-61.0568	0
	-9.23178	-9.90737	0		-61.437	-58.4992	0
	-9.23178	-13.9263	0		1.31979	-1.00374	0
	-44.2039	-41.0132	0		1.31979	1.89377	0
	67.2399	57.0184	0		72.9111	76.2977	0
	67.2399	72.0173	0		89.5099	88.4671	0
	67.2399	56.9324	0		89.5099	-89.9273	0
	67.2399	72.4504	0		89.5099	89.3754	0
	67.2399	56.1726	0		-54.1006	-52.8179	0
	67.2399	70.0326	0		-4.28367	-25.2013	0
	-13.0393	-19.2446	0		-22.9828	-21.04	0
	-13.0393	-22.6867	0		72.3561	83.4022	0
	-13.0393	-6.0013	0		-59.5663	-59.4142	0
	-13.0393	-7.72863	0		-59.5663	-58.8613	0
	-13.0393	-18.7059	0		-6.60988	-29.232	0
	-13.0393	-13.3984	0		-38.1488	-33.3648	0
	-39.2732	-46.8396	0		-38.1488	-36.3508	0
	-39.2732	-49.2045	0		-29.7272	-33.4234	0
	-39.2732	-38.4001	0		-29.7272	-27.9338	0
	-39.2732	-33.6527	0		-29.7272	-23.9597	0
	-39.2732	-36.9863	0		73.4398	85.7006	0
	-22.5909	-23.3487	0		73.4398	71.4186	0
	-22.5909	-22.4901	0		73.4398	64.1227	0
	-22.5909	-22.316	0		-71.484	-70.2136	0
	-22.5909	-22.4885	0		-71.484	-51.5821	0
	-22.5909	-21.2601	0		88.9213	-89.3466	0
	-22.5909	-23.0905	0		88.9213	-84.4334	0
	53.4916	55.3345	0		-25.1773	-23.9369	0
	53.4916	55.708	0		-25.1773	-23.7438	0
	53.4916	50.2883	0		-25.1773	-22.6875	0
	53.4916	50.4152	0		-43.102	-44.1369	0
	53.4916	54.4309	0		61.9332	53.593	0
	65.746	53.3499	0		61.9332	47.1446	0
	65.746	77.4172	0		74.8737	75.0801	0
	65.746	50.3031	0		20.0115	12.7227	0
	-4.26855	-9.6578	0		43.2952	35.3208	0
	40.0292	40.3921	0		43.2952	49.4286	0
	40.0292	39.4295	0		50.6157	37.2202	0
	40.0292	38.6741	0		-50.7051	-39.339	0
	40.0292	42.4616	0		-5.73543	-7.09008	0
	40.0292	38.8047	0		59.3719	56.9631	0
	40.0292	42.9974	0		59.3719	56.3118	0
	9.5401	10.3713	0		59.3719	59.9992	0
	9.5401	2.5583	0		-53.5832	-60.0089	0
	9.5401	8.4699	0		-53.5832	-60.8627	0
	-11.3821	-11.8931	0		-88.1808	-77.6113	0
	-11.3821	-4.11916	0		-88.1808	-77.2166	0
	-11.3821	-11.56	0		-13.6959	-15.7516	0
	-11.3821	-11.2592	0		56.5893	55.1803	0
	50.5164	48.1295	0		56.5893	55.8449	0
	50.5164	51.9121	0		56.5893	56.7088	0
	50.5164	51.0134	0		-29.157	-21.6207	0
	60.657	62.7049	0		-29.157	-43.4365	0
	28.8281	30.8981	0		-6.32431	-8.25292	0
	28.8281	21.6706	0		-84.6956	-85.8761	0
	28.8281	32.8094	0		-84.6956	-85.2006	0
	28.8281	28.3824	0		74.5875	45.1164	0
	28.8281	27.4201	0		-59.4425	-60.0035	0
	28.8281	43.5659	0		-59.4425	-58.8662	0
	13.1802	2.93757	0		-30.6686	-26.0829	0
	13.1802	14.36	0		-34.2476	-34.4749	0
	13.1802	32.8112	0		-67.5007	-62.6308	0
	13.1802	15.1591	0		-67.5007	-68.1684	0
	46.8365	52.6263	0		24.6997	20.9286	0
	46.8365	43.1661	0		24.6997	22.7201	0
	46.8365	48.5873	0		55.0192	50.641	0
	46.8365	49.5604	0		55.0192	57.722	0
	51.7472	41.3171	0		7.22431	12.8065	0
	51.7472	45.9662	0		7.22431	9.83068	0
	51.7472	55.1394	0		30.7329	30.3255	0
	88.5431	88.1538	0		30.7329	31.7869	0
	88.5431	89.1976	0		60.3174	58.0407	0
	88.5431	-86.9858	0		60.3174	59.8273	0
	88.5431	-80.1408	0		60.3174	61.5757	0
	88.5431	-73.4942	0		60.8545	62.5206	0
	88.5431	83.1378	0		60.8545	61.0428	0
	-11.2817	-7.72675	0		60.8545	62.3828	0
	-11.2817	-14.2207	0		31.9681	34.8303	0
	-11.2817	-6.59888	0		-55.1502	-64.4367	0
	-11.2817	-8.65828	0		-55.1502	-62.5379	0
	-11.2817	-17.0485	0		-20.0877	-29.4821	0
	59.7408	61.5179	0		-83.4515	-81.6825	0
	84.4202	-72.0454	0		-83.4515	-82.0157	0
	84.4202	79.8326	0		-72.4865	-73.318	0
	-84.6271	-82.598	0		-72.4865	-82.3088	0
	-84.6271	-87.0592	0		46.7137	39.9615	0
	-84.6271	-85.8115	0		46.7137	46.5653	0
	-84.6271	-84.0281	0		46.7137	49.7121	0
	-84.6271	-84.8315	0		84.1783	84.3227	0
	-84.6271	-85.958	0		60.8238	52.7268	0
	17.2314	9.90289	0		60.8238	49.1893	0
	46.0132	36.1353	0		75.9255	71.8277	0
	46.0132	47.3354	0		-31.4068	-29.739	0
	46.0132	47.1092	0		-31.4068	-33.8213	0
	46.0132	58.6985	0		86.992	81.8751	0
	46.0132	29.6144	0		61.6627	60.0161	0
	46.0132	50.3379	0		61.6627	62.6025	0
	21.9226	22.7154	0		61.6627	63.9845	0
	21.9226	20.4706	0		63.9783	64.402	0
	71.0789	72.0388	0		63.9783	64.062	0
	71.0789	67.1874	0		63.9783	63.9174	0
	71.0789	76.6602	0		-6.84857	-11.1261	0
	55.9031	52.6751	0		-71.4196	86.6407	0
	55.9031	66.7367	0		7.884	9.58845	0
	55.9031	49.7315	0		7.884	6.06395	0
	55.9031	68.717	0		7.884	10.7086	0
	55.9031	44.1721	0		-1.47853	0.984386	0
	55.9031	54.5013	0		-1.47853	-5.33882	0
	-75.9907	-73.5294	0		-49.5704	-54.6051	0
	-75.9907	-78.8109	0		25.1007	24.3831	0
	-75.9907	-78.7393	0		25.1007	25.7121	0
	-75.9907	-72.7221	0		25.1007	25.1851	0
	-75.9907	-75.7953	0		-87.4057	81.476	0
	-75.9907	-75.8806	0		20.532	17.4069	0
	86.6485	-79.5731	0		20.532	19.9853	0
	86.6485	84.1732	0		20.532	24.462	0
	86.6485	-83.0568	0		-87.2217	-88.5746	0
	86.6485	89.3666	0		-87.2217	-86.3009	0
	86.6485	89.5322	0		-87.2217	-86.0227	0
	86.6485	-81.1409	0		3.08698	9.17143	0
	45.6747	47.7008	0		3.08698	17.5164	0
	45.6747	44.7891	0		88.5995	84.0545	0
	45.6747	44.8563	0		88.5995	88.2328	0
	45.6747	40.6991	0		81.0507	76.7549	0
	56.3089	50.5356	0		81.0507	79.6787	0
	56.3089	57.2459	0		-45.0947	-49.9733	0
	56.3089	61.0321	0		54.6269	57.8027	0
	56.3089	50.7418	0		83.8937	78.679	0
	-23.5383	-20.8022	0		83.8937	81.698	0
	-14.7115	-23.2582	0		83.8937	83.1664	0
	-14.7115	-20.648	0		-87.5257	86.1834	0
	-14.7115	-13.564	0		0.666201	-11.3982	0
	-14.7115	-18.2036	0		-15.8493	-20.0896	0
	-14.7115	-11.4918	0		-4.00218	-5.47332	0
	-14.7115	-11.6459	0		-4.00218	0.950349	0
	-8.61149	3.00997	0		-11.1247	-8.64484	0
	18.0019	27.8976	0		86.7996	79.853	0
	19.3419	7.07779	0		86.7996	82.9234	0
	-61.437	-62.4957	0		34.7769	39.3955	0
	-61.437	-60.7501	0		-4.41113	-3.51555	0
	-61.437	-63.1864	0		-4.41113	-5.46104	0
	-61.437	-60.8206	0		-4.41113	-2.37066	0
	1.31979	1.59001	0		-11.0703	-14.7219	0
	1.31979	0.202093	0		30.3964	34.2301	0
	1.31979	1.15232	0		42.753	36.9336	0
	1.31979	0.491145	0		-29.8113	-29.6489	0
	-16.61	-24.6204	0		-29.8113	-33.6261	0
	-81.1513	-77.4589	0		-19.0717	-17.0868	0
	-81.1513	-84.1398	0		-50.9706	-58.7803	0
	72.9111	79.6202	0		-50.9706	-46.6724	0
	72.9111	68.1032	0		33.3269	25.6653	0
	72.9111	83.3132	0		84.7223	-81.4266	0
	89.5099	89.306	0		84.7223	72.2078	0
	89.5099	88.8147	0		-3.66444	9.66236	0
	89.5099	89.5599	0		-3.66444	7.92984	0
	89.5099	89.6581	0		81.7699	87.267	0
	89.5099	89.7858	0		-65.3104	-89.332	0
	68.1279	69.4338	0		-65.3104	-85.7611	0
	68.1279	68.3421	0		83.9114	83.7127	0
	68.1279	69.3565	0		83.9114	77.8984	0
	68.1279	66.4079	0		36.5134	35.5248	0
	68.1279	71.2257	0		-11.3589	-14.9726	0
	68.1279	66.2631	0		-11.3589	-13.0299	0
	-54.1006	-54.2519	0		-64.9995	-58.6783	0
	-54.1006	-53.5485	0		-64.9995	-61.9264	0
	-54.1006	-53.3728	0		-17.0038	-12.5364	0
	-54.1006	-54.0636	0		26.1425	15.4736	0
	-4.28367	-8.4802	0		-88.0823	88.7033	0
	-4.28367	-6.48249	0		-88.0823	88.7905	0
	-4.28367	-8.17506	0		2.29848	2.62034	0
	-4.28367	-11.457	0		2.29848	0.692504	0
	-4.28367	7.55906	0		-43.5905	-42.2884	0
	-4.28367	-12.7603	0		-12.971	-10.2847	0
	-22.9828	-48.4598	0		-12.971	-21.5731	0
	-22.9828	-17.3681	0		-49.5605	-64.7617	0
	-22.9828	-24.0279	0		-49.5605	-63.7327	0
	-22.9828	-30.0432	0		61.8187	61.0743	0
	72.3561	68.1049	0		61.8187	65.7521	0
	72.3561	66.7772	0		-48.4641	-63.2629	0
	72.3561	72.1579	0		-48.4641	-31.7426	0
	72.3561	79.4889	0		-73.7062	-44.1863	0
	72.3561	78.7518	0		-28.5539	-28.6626	0
	-59.5663	-59.5916	0		-81.9038	-78.8096	0
	-59.5663	-62.1594	0		27.6201	35.665	0
	-59.5663	-58.0413	0		-77.8852	-77.2656	0
	-59.5663	-58.8058	0		-83.1748	-88.6184	0
	-6.60988	-16.9243	0		8.40521	13.6543	0
	-6.60988	-11.6635	0		-71.1065	-80.2399	0
	-6.60988	-2.76835	0		-64.298	-79.799	0
	-6.60988	-9.32801	0		-6.5125	-8.67747	0
	-38.1488	-33.5711	0		-6.5125	-1.61803	0
	-32.3843	-34.4487	0		-48.9394	-54.0246	0
	-32.3843	-45.4695	0		-58.531	-61.8553	0
	-32.3843	-38.8458	0		-58.531	-58.1913	0
	-82.2669	89.2068	0		-16.0932	-6.77603	0
	-29.7272	-28.6814	0		-16.0932	-19.6556	0
	-29.7272	-32.295	0		-42.7069	-43.4466	0
	-29.7272	-24.5536	0		-42.7069	-43.2045	0
	-29.7272	-32.0303	0		89.2571	89.051	0
	-29.7272	-22.4907	0		-0.555085	3.74674	0
	73.4398	82.7346	0		30.4917	16.7348	0
	73.4398	82.4294	0		-12.9741	-10.3487	0
	73.4398	74.1829	0		-44.9583	-54.7424	0
	73.4398	75.1095	0		-44.9583	-47.4632	0
	73.4398	71.0806	0		-89.9167	87.4602	0
	73.4398	83.4213	0		48.1348	50.3088	0
	-71.484	-69.9284	0		48.1348	41.979	0
	-48.4657	-58.363	0		-54.6369	-52.4501	0
	88.9213	71.2803	0		-54.6369	-66.0579	0
	88.9213	89.6311	0		-39.0999	-44.0245	0
	88.9213	84.0015	0		-59.6431	-70.1426	0
	-42.1342	-42.3609	0		-22.4935	-20.0544	0
	-42.1342	-39.3478	0		-22.4935	-26.6548	0
	-42.1342	-40.7019	0		-7.38388	-9.54938	0
	-42.1342	-44.2391	0		-7.38388	-4.80012	0
	-42.1342	-42.0546	0		-17.0646	-17.1188	0
	-25.1773	-27.708	0		-17.0646	-17.4354	0
	-25.1773	-23.995	0		28.5164	18.8875	0
	-25.1773	-23.7885	0		28.5164	16.475	0
	-25.1773	-22.5012	0		-69.6498	-71.7826	0
	-25.1773	-26.3546	0		-69.6498	-65.7238	0
	-25.1773	-26.558	0		-77.9865	-77.8844	0
	87.1856	-72.5129	0		34.9467	39.6648	0
	-43.102	-39.1046	0		34.9467	36.8623	0
	-43.102	-22.898	0		47.1814	46.9991	0
	-43.102	-41.361	0		-27.5871	-29.0701	0
	-43.102	-44.5556	0		-27.5871	-27.8464	0
	-43.102	-30.8586	0		26.433	25.7339	0
	-43.102	-56.8241	0		26.433	27.1858	0
	61.9332	58.0711	0		86.9694	85.3606	0
	61.9332	59.8431	0		86.9694	87.863	0
	71.8746	64.5962	0		-71.896	-71.8353	0
	71.8746	73.3473	0		-10.6155	-2.79298	0
	71.8746	70.706	0		-49.0043	-48.362	0
	71.8746	71.4579	0		-49.0043	-45.1293	0
	71.8746	69.6108	0		-0.648535	-2.15194	0
	20.0115	18.6267	0		-0.648535	-5.08995	0
	20.0115	17.3522	0		-54.7073	-50.3745	0
	20.0115	19.3828	0		-54.7073	-49.6928	0
	20.0115	21.4449	0		60.1444	52.6663	0
	20.0115	18.8704	0		88.5807	87.6235	0
	43.2952	44.675	0		88.5807	89.3044	0
	43.2952	41.5751	0		75.305	43.7093	0
	43.2952	37.679	0		75.305	66.0948	0
	43.2952	47.2712	0		9.86828	12.9789	0
	43.2952	38.3524	0		9.86828	14.6852	0
	43.2952	45.6753	0		53.0488	60.2171	0
	-50.7051	-55.7537	0		53.0488	48.9407	0
	-50.7051	-56.9302	0		79.1824	81.4927	0
	-50.7051	-54.4344	0		-74.3002	-44.3985	0
	-50.7051	-49.8797	0		-57.4186	-57.1945	0
	59.3719	59.1424	0		-64.9492	-68.6187	0
	59.3719	59.8494	0		-64.9492	-68.3711	0
	59.3719	58.6707	0		-89.9222	88.5771	0
	59.3719	59.3633	0		-89.9222	89.9332	0
	59.3719	59.5301	0		9.15013	19.7992	0
	59.3719	58.8993	0		9.15013	11.8879	0
	-53.5832	-53.7944	0		-7.54883	-10.9514	0
	-53.5832	-57.2851	0		-7.54883	-3.59229	0
	-53.5832	-61.2565	0		55.0258	56.44	0
	-53.5832	-51.3757	0		55.0258	55.2365	0
	-53.5832	-47.3399	0		3.49575	0.829656	0
	-53.5832	-58.4551	0		3.49575	0.416418	0
	-88.1808	85.715	0		-87.5429	87.4062	0
	-88.1808	-87.6569	0		87.052	89.9534	0
	-88.1808	88.5822	0		46.0386	50.7404	0
	-88.1808	-82.0742	0		46.0386	49.8717	0
	-13.6959	-8.15611	0		-33.1607	-35.2065	0
	-13.6959	-12.046	0		-33.1607	-35.5949	0
	56.5893	55.3055	0		-13.274	-6.11849	0
	56.5893	55.6951	0		-20.2596	-23.2736	0
	56.5893	56.7151	0		-20.2596	-27.208	0
	56.5893	56.3135	0		56.4071	51.7287	0
	56.5893	58.0321	0		56.4071	53.0156	0
	-29.157	-27.0223	0		10.6799	-17.2672	0
	-29.157	-28.6299	0		31.6964	30.0104	0
	-29.157	-27.0347	0		-3.05498	-1.72768	0
	-29.157	-30.679	0		-3.05498	0.804785	0
	-29.157	-28.2737	0		88.8784	-80.9598	0
	-29.157	-27.3928	0		-87.1018	-80.0141	0
	-6.32431	-6.54176	0		1.71498	2.88379	0
	-6.32431	-6.69417	0		1.71498	7.44729	0
	-6.32431	-7.10146	0		-5.36484	-14.7116	0
	-6.32431	-6.25247	0		-8.76647	-13.0857	0
	-6.32431	-5.61801	0		-67.7187	-70.4413	0
	-6.32431	-7.04626	0		-64.491	-74.4196	0
	-84.6956	-85.7474	0		-27.0421	-39.3354	0
	-84.6956	-79.6916	0		-88.2645	86.4265	0
	74.5875	73.3077	0		-41.9939	-46.4164	0
	74.5875	70.4894	0		55.3252	64.9906	0
	74.5875	70.7425	0		-39.9396	-57.192	0
	74.5875	71.4655	0		-85.2744	-83.9051	0
	74.5875	79.7811	0		52.9955	50.758	0
	74.5875	71.4886	0		80.2686	79.5	0
	-59.4425	-59.5019	0		-75.7851	-59.9629	0
	-59.4425	-58.3397	0		-29.5074	-31.9392	0
	-59.4425	-59.637	0		-29.5074	-29.1137	0
	-59.4425	-60.704	0		2.87758	5.68882	0
	-30.6686	-33.9668	0		-58.1899	-59.4626	0
	-34.2476	-33.0658	0		-58.1899	-57.5962	0
	-34.2476	-33.5691	0		-28.1016	-30.1267	0
	-34.2476	-35.5593	0		55.7949	58.393	0
	-34.2476	-33.1737	0		55.7949	63.4006	0
	-34.2476	-33.7815	0		32.4032	34.9855	0
	-34.2476	-34.2993	0		-38.1109	-33.4445	0
	-67.5007	-72.2753	0		57.843	60.5584	0
	24.6997	26.3217	0		89.8464	87.2163	0
	24.6997	27.1279	0		89.8464	-89.1989	0
	24.6997	23.0616	0		-57.4407	-61.7602	0
	24.6997	26.4305	0		-57.4407	-56.6736	0
	24.6997	22.6264	0		84.901	81.4645	0
	24.6997	26.4602	0		84.901	82.0562	0
	55.0192	55.7969	0		46.458	45.8489	0
	55.0192	57.8108	0		-0.860496	2.14814	0
	55.0192	55.6124	0		-0.860496	3.43318	0
	55.0192	56.6948	0		-6.75465	-10.0516	0
	55.0192	54.8208	0		-6.75465	-3.44286	0
	55.0192	57.7562	0		-24.8637	-26.1731	0
	7.22431	1.95459	0		-24.8637	-24.6365	0
	7.22431	12.4669	0		-58.5595	-65.5802	0
	7.22431	10.2907	0		5.51735	-1.41032	0
	30.7329	31.8095	0		5.51735	-2.0795	0
	30.7329	30.9496	0		60.2631	63.6406	0
	30.7329	31.9809	0		60.2631	62.0741	0
	30.7329	29.7661	0		-42.5305	-48.2274	0
	30.7329	31.6154	0		-42.5305	-33.1527	0
	30.7329	31.7217	0		-67.8325	-77.7207	0
	60.3174	58.8178	0		-67.8325	-71.2737	0
	60.3174	60.7452	0		-57.1181	-56.6108	0
	60.3174	59.7515	0		-45.007	-46.2303	0
	60.3174	60.3779	0		-72.1902	-79.6987	0
	60.3174	60.4197	0		-72.1902	-69.5474	0
	60.3174	60.3554	0		27.859	22.8074	0
	60.8545	60.1233	0		27.859	27.4202	0
	60.8545	61.9275	0		-23.2732	-26.3057	0
	60.8545	59.7997	0		13.3584	12.7405	0
	60.8545	62.033	0		83.0699	86.9245	0
	60.8545	59.9951	0		-75.7082	-65.8924	0
	60.8545	61.3641	0		-75.7082	-73.1628	0
	31.9681	32.5878	0		0.245462	-10.0832	0
	31.9681	32.0693	0		-80.5692	-71.9474	0
	31.9681	35.8888	0		-68.479	-46.4656	0
	-55.1502	-54.5231	0		-63.879	-68.5501	0
	-55.1502	-58.4092	0		-63.879	-65.8533	0
	-55.1502	-61.9017	0		36.9061	23.5066	0
	-55.1502	-54.1594	0		-53.1345	-60.9572	0
	-55.1502	-48.4854	0		-12.2385	-19.8374	0
	-55.1502	-59.9116	0		-12.2385	-19.347	0
	-83.4515	-83.7509	0		47.9265	46.4579	0
	-83.4515	-82.3829	0		-82.9383	-81.7285	0
	-83.4515	-84.0445	0		4.7158	11.7323	0
	-83.4515	-81.9521	0		-78.1564	-66.0714	0
	-83.4515	-86.5287	0		-78.8386	-80.3423	0
	-83.4515	-84.6321	0		-57.6305	-62.8672	0
	-72.4865	-68.0266	0		-57.6305	-62.0418	0
	-72.4865	-76.5898	0
	46.7137	50.5352	0
	46.7137	45.9967	0
	46.7137	53.759	0
	46.7137	39.5514	0
	46.7137	53.7041	0
	46.7137	41.0767	0
	84.1783	83.2837	0
	84.1783	84.7821	0
	84.1783	84.6725	0
	84.1783	83.7556	0
	84.1783	84.6692	0
	60.8238	59.0535	0
	60.8238	64.4186	0
	60.8238	61.4124	0
	60.8238	64.5983	0
	60.8238	62.8681	0
	60.8238	67.805	0
	-31.4068	-33.6424	0
	-31.4068	-28.9023	0
	-31.4068	-37.1603	0
	-31.4068	-27.7353	0
	-31.4068	-33.3171	0
	-31.4068	-35.6135	0
	86.992	88.6543	0
	1.86909	4.109	0
	1.86909	5.13883	0
	1.86909	6.72605	0
	61.6627	63.365	0
	61.6627	60.4721	0
	61.6627	61.0401	0
	61.6627	62.3341	0
	61.6627	62.2944	0
	61.6627	61.0106	0
	63.9783	63.1917	0
	63.9783	65.7001	0
	63.9783	63.6378	0
	63.9783	64.6035	0
	63.9783	63.6836	0
	63.9783	64.7743	0
	-6.84857	-10.2141	0
	-6.84857	-5.95626	0
	-6.84857	-5.50308	0
	-6.84857	-6.70079	0
	-6.84857	-6.61599	0
	-71.4196	-80.7527	0
	-71.4196	-65.4501	0
	-71.4196	-85.0669	0
	-71.4196	-67.5584	0
	-71.4196	-70.5522	0
	-71.4196	-71.3239	0
	7.884	10.1853	0
	7.884	8.76101	0
	7.884	7.27311	0
	7.884	8.5331	0
	7.884	8.4162	0
	7.884	10.8635	0
	-49.5704	-31.5052	0
	-49.5704	-48.4166	0
	25.1007	27.0257	0
	25.1007	28.0922	0
	25.1007	20.7106	0
	25.1007	27.109	0
	25.1007	26.2902	0
	25.1007	22.1492	0
	-87.4057	88.9034	0
	-87.4057	-86.678	0
	-87.4057	86.6533	0
	-87.4057	-87.2091	0
	-87.4057	-85.0095	0
	-87.4057	-86.9309	0
	18.4681	18.6189	0
	18.4681	18.4639	0
	18.4681	18.2632	0
	18.4681	18.0894	0
	18.4681	18.6466	0
	18.4681	17.4554	0
	20.532	20.596	0
	20.532	21.4127	0
	20.532	20.8229	0
	20.532	19.1734	0
	20.532	21.0794	0
	20.532	21.5664	0
	-87.2217	-86.5451	0
	-87.2217	-86.4546	0
	-87.2217	-88.0542	0
	-87.2217	-87.0076	0
	-87.2217	-88.1092	0
	-87.2217	-86.4869	0
	3.08698	-9.05247	0
	3.08698	-1.70355	0
	3.08698	7.21129	0
	3.08698	4.41938	0
	3.08698	-4.51203	0
	88.5995	-89.4902	0
	88.5995	-89.1059	0
	88.5995	88.8014	0
	88.5995	89.0041	0
	88.5995	89.2179	0
	88.5995	87.2174	0
	81.0507	81.2782	0
	81.0507	81.3078	0
	-87.9917	-87.0245	0
	-87.9917	-88.3195	0
	-87.9917	-88.6753	0
	-87.9917	-88.4825	0
	-87.9917	-88.0869	0
	-55.54	-57.3393	0
	-55.54	-55.9696	0
	-55.54	-60.1169	0
	83.8937	84.3578	0
	83.8937	86.3035	0
	83.8937	84.8432	0
	83.8937	87.281	0
	83.8937	81.2583	0
	83.8937	85.3166	0
	-87.5257	-88.0056	0
	-87.5257	88.2514	0
	-87.5257	-89.3887	0
	-87.5257	-88.6403	0
	-87.5257	85.9206	0
	-87.5257	-86.7799	0
	0.666201	-2.58139	0
	-43.3783	-50.0471	0
	-43.3783	-46.2409	0
	-43.3783	-36.957	0
	-43.3783	-40.6094	0
	-43.3783	-44.7865	0
	-43.3783	-48.5576	0
	20.5342	21.1079	0
	20.5342	19.5869	0
	20.5342	21.4471	0
	20.5342	18.6167	0
	20.5342	21.3882	0
	-4.00218	-11.556	0
	-4.00218	1.32376	0
	-4.00218	-3.59279	0
	-11.1247	-10.4789	0
	-11.1247	-13.0844	0
	-11.1247	-10.9604	0
	-11.1247	-13.5966	0
	86.7996	88.4252	0
	86.7996	85.6171	0
	86.8782	-89.8222	0
	86.8782	87.4966	0
	86.8782	85.173	0
	86.8782	86.8457	0
	86.8782	86.7569	0
	86.8782	87.5682	0
	-46.629	-40.2415	0
	-46.629	-47.0521	0
	-46.629	-47.6363	0
	-4.41113	-3.50216	0
	-4.41113	-4.34764	0
	-4.41113	-6.06823	0
	-4.41113	-4.02112	0
	-4.41113	-4.60408	0
	-4.41113	-2.86533	0
	-11.0703	-10.8646	0
	-11.0703	-10.3384	0
	-11.0703	-11.2306	0
	-11.0703	-9.71989	0
	-11.0703	-10.0179	0
	-11.0703	-10.7304	0
	-29.8113	-29.7371	0
	-29.8113	-28.0997	0
	-19.0717	-13.0291	0
	-19.0717	-19.3137	0
	-50.9706	-49.7299	0
	-50.9706	-50.5493	0
	-50.9706	-49.4805	0
	-50.9706	-56.5394	0
	33.3269	27.1072	0
	33.3269	30.7714	0
	33.3269	33.8144	0
	33.3269	35.0229	0
	84.7223	88.8578	0
	84.7223	71.7025	0
	84.7223	88.9411	0
	84.7223	-88.9987	0
	-3.66444	-5.48761	0
	-3.66444	-10.7062	0
	-3.66444	-3.70334	0
	-3.66444	-2.03978	0
	-65.3104	-66.5217	0
	-65.3104	-63.6503	0
	-65.3104	-58.3649	0
	-65.3104	-82.3115	0
	83.9114	-87.0227	0
	83.9114	89.9213	0
	36.5134	36.4083	0
	36.5134	36.4406	0
	-11.3589	-7.55257	0
	-11.3589	-14.596	0
	-11.3589	-12.2326	0
	-11.3589	-10.6034	0
	-64.9995	-73.4213	0
	-64.9995	-66.1944	0
	-64.9995	-53.6933	0
	26.1425	21.5276	0
	26.1425	34.4528	0
	26.1425	27.0152	0
	-88.0823	89.8697	0
	-88.0823	-89.7583	0
	-88.0823	87.594	0
	2.29848	3.15852	0
	2.29848	4.09595	0
	2.29848	2.53773	0
	2.29848	0.927717	0
	-43.5905	-46.5496	0
	-43.5905	-45.8605	0
	-12.971	-15.6522	0
	-12.971	-18.61	0
	-12.971	-6.90977	0
	-12.971	-17.4388	0
	-49.5605	-53.995	0
	-49.5605	-50.6099	0
	-49.5605	-47.5091	0
	61.8187	63.3456	0
	61.8187	64.5386	0
	-86.8816	-80.755	0
	-86.8816	-88.3712	0
	-86.8816	89.2282	0
	-86.8816	89.001	0
	-48.4641	-41.6098	0
	-48.4641	-63.6511	0
	-48.4641	-44.0363	0
	87.0318	-87.5824	0
	-73.7062	-69.4855	0
	-81.9038	-84.8436	0
	27.6201	28.693	0
	27.6201	19.4679	0
	-77.8852	-78.22	0
	-77.8852	-75.9427	0
	-77.8852	-86.5735	0
	-83.1748	-84.1205	0
	-83.1748	-83.0844	0
	-83.1748	-79.8108	0
	-83.1748	-80.4577	0
	8.40521	9.97438	0
	-71.1065	-64.3158	0
	-64.298	-58.7077	0
	-6.5125	-6.17846	0
	-6.5125	-4.91331	0
	-6.5125	-5.56135	0
	-6.5125	-13.1502	0
	-58.531	-59.0818	0
	-58.531	-60.3449	0
	-58.531	-60.3575	0
	-58.531	-59.6036	0
	81.7675	78.3323	0
	81.7675	82.311	0
	-16.0932	-10.7874	0
	-16.0932	-23.1891	0
	-16.0932	-9.67285	0
	-42.7069	-39.9764	0
	-42.7069	-47.8385	0
	-42.7069	-41.6764	0
	-42.7069	-40.8477	0
	6.11554	0.509574	0
	89.2571	89.1485	0
	89.2571	-89.5815	0
	89.2571	89.3203	0
	43.5523	41.9379	0
	43.5523	43.3168	0
	43.5523	46.1212	0
	43.5523	43.7927	0
	-0.555085	2.95839	0
	-0.555085	-2.16619	0
	-0.555085	-3.38061	0
	30.4917	36.3732	0
	30.4917	34.7607	0
	-54.3635	-48.654	0
	-54.3635	-56.9844	0
	-43.4827	-74.5741	0
	-43.4827	-30.4415	0
	-12.9741	-11.5807	0
	-12.9741	-12.6472	0
	-12.9741	-13.9965	0
	-12.9741	6.35727	0
	-44.9583	-45.9169	0
	-44.9583	-43.9947	0
	-89.9167	-89.5026	0
	-89.9167	-89.3173	0
	-89.9167	-87.3234	0
	-89.9167	85.2259	0
	48.1348	50.4678	0
	48.1348	43.6241	0
	48.1348	46.5698	0
	48.1348	50.9349	0
	-54.6369	-56.8844	0
	-54.6369	-59.8658	0
	-54.6369	-50.6036	0
	-54.6369	-57.6134	0
	8.56955	9.02329	0
	8.56955	10.8731	0
	8.56955	11.6155	0
	8.56955	7.20329	0
	-39.0999	-45.4496	0
	-59.6431	-55.4642	0
	-59.6431	-62.5892	0
	-22.4935	-28.363	0
	-22.4935	-27.8731	0
	-22.4935	-24.0547	0
	-22.4935	-26.8929	0
	-7.38388	-7.94696	0
	-7.38388	-6.81702	0
	-7.38388	-8.30158	0
	-7.38388	-7.10866	0
	-17.0646	-15.6422	0
	-17.0646	-23.249	0
	-17.0646	-17.8581	0
	28.5164	20.0391	0
	-69.6498	-71.408	0
	-69.6498	-68.5707	0
	-69.6498	-67.0787	0
	-69.6498	-71.76	0
	-77.9865	-69.944	0
	34.9467	34.02	0
	34.9467	33.8558	0
	34.9467	34.4836	0
	34.9467	35.4437	0
	-49.5028	-45.3482	0
	-49.5028	-68.6349	0
	47.1814	51.4257	0
	47.1814	45.2058	0
	47.1814	48.3392	0
	47.1814	47.2181	0
	-27.5871	-25.6088	0
	26.433	22.2848	0
	26.433	25.6225	0
	26.433	28.8194	0
	86.9694	86.0872	0
	86.9694	87.0319	0
	86.9694	87.7802	0
	-10.6155	-7.86747	0
	3.68928	-21.1499	0
	-49.0043	-52.1046	0
	-0.648535	-5.6898	0
	-0.648535	3.49122	0
	-0.648535	0.561759	0
	-0.648535	-5.72769	0
	-8.59628	-4.13229	0
	-88.8888	-89.1941	0
	-88.8888	-84.8976	0
	-88.8888	-86.479	0
	-88.8888	81.2019	0
	-54.7073	-53.7787	0
	-54.7073	-56.0612	0
	-54.7073	-55.96	0
	88.5807	88.3929	0
	88.5807	89.0089	0
	88.5807	88.7979	0
	75.305	82.877	0
	75.305	70.0551	0
	75.305	74.3548	0
	75.305	78.3807	0
	9.86828	7.16888	0
	9.86828	7.91324	0
	53.0488	53.9294	0
	53.0488	59.9822	0
	53.0488	57.2603	0
	53.0488	52.1251	0
	79.1824	83.68	0
	79.1824	79.5071	0
	79.1824	85.7643	0
	79.1824	89.2654	0
	-74.3002	-67.8966	0
	-57.4186	-58.3993	0
	-57.4186	-58.7372	0
	-57.4186	-57.757	0
	-64.9492	-65.3722	0
	-64.9492	-63.2548	0
	-89.9222	-88.4454	0
	-89.9222	-89.5269	0
	-89.9222	-89.4463	0
	-89.9222	-88.6572	0
	9.15013	8.33735	0
	9.15013	4.78465	0
	9.15013	17.388	0
	-7.54883	-5.06235	0
	-7.54883	-1.88945	0
	-7.54883	-11.9694	0
	55.0258	55.2626	0
	55.0258	57.8274	0
	55.0258	54.6184	0
	55.0258	55.085	0
	3.49575	10.3112	0
	3.49575	2.84266	0
	3.49575	4.66739	0
	3.49575	-1.82946	0
	-87.5429	-84.3966	0
	-87.5429	-87.7701	0
	-87.5429	-84.6955	0
	-87.5429	87.6666	0
	54.6641	56.0607	0
	54.6641	53.223	0
	87.052	85.5143	0
	87.052	87.6296	0
	87.052	88.2397	0
	87.052	85.6121	0
	46.0386	48.5151	0
	46.0386	46.3229	0
	46.0386	43.495	0
	46.0386	53.4764	0
	-33.1607	-34.1147	0
	-33.1607	-34.3934	0
	-33.1607	-31.0961	0
	-33.1607	-34.8348	0
	-13.274	-11.9803	0
	-13.274	-17.5357	0
	-20.2596	-51.7683	0
	-20.2596	-16.7836	0
	56.4071	57.0015	0
	56.4071	60.0186	0
	56.4071	55.5041	0
	56.4071	52.9128	0
	10.6799	24.1044	0
	10.6799	19.6928	0
	1.34097	7.60149	0
	1.34097	1.57191	0
	1.34097	3.25798	0
	1.34097	-8.63022	0
	-58.1224	-57.2199	0
	-58.1224	-58.0228	0
	-58.1224	-64.3979	0
	-58.1224	-50.194	0
	31.6964	36.4865	0
	31.6964	30.7286	0
	31.6964	30.6482	0
	31.6964	34.3607	0
	-3.05498	-5.33665	0
	-3.05498	-3.03642	0
	88.8784	-87.9088	0
	88.8784	79.7615	0
	88.8784	89.2645	0
	88.8784	-88.1819	0
	-87.1018	-77.3056	0
	-87.1018	-73.9902	0
	-87.1018	82.3917	0
	1.71498	2.64184	0
	1.71498	0.720123	0
	1.71498	0.648933	0
	1.71498	0.0517432	0
	-5.36484	-2.7443	0
	-8.76647	-16.893	0
	-8.76647	-7.7839	0
	-8.76647	-4.77941	0
	-8.76647	-10.109	0
	-64.491	-65.3419	0
	-64.491	-75.0517	0
	-64.491	-62.5241	0
	-64.491	-62.809	0
	-68.1196	-70.3482	0
	-27.0421	-33.7235	0
	-27.0421	-21.6095	0
	-27.0421	-23.5163	0
	-27.0421	-38.0842	0
	-88.2645	-87.6173	0
	-88.2645	82.4161	0
	-88.2645	-80.8424	0
	-41.9939	-44.6905	0
	-41.9939	-41.6028	0
	-41.9939	-34.3554	0
	55.3252	55.3683	0
	55.3252	52.4418	0
	71.7117	72.3778	0
	71.7117	71.6092	0
	23.3916	17.2994	0
	-39.9396	-36.2904	0
	-39.9396	-32.7541	0
	-39.9396	-33.6032	0
	-39.9396	-47.145	0
	-85.2744	-85.0083	0
	-85.2744	-87.0321	0
	-85.2744	-81.5968	0
	-85.2744	-88.1362	0
	49.5057	41.0304	0
	52.9955	52.1043	0
	52.9955	50.8709	0
	52.9955	53.6607	0
	52.9955	58.7604	0
	72.221	68.7625	0
	80.2686	84.1235	0
	80.2686	76.0333	0
	80.2686	83.7648	0
	60.3756	62.0469	0
	60.3756	57.7054	0
	60.3756	63.1325	0
	60.3756	59.8819	0
	-75.7851	-74.1767	0
	-75.7851	-70.818	0
	-75.7851	-66.2988	0
	-75.7851	-82.9456	0
	-0.00554734	13.886	0
	-0.00554734	-7.37249	0
	-29.5074	-29.3092	0
	-29.5074	-29.7951	0
	-29.5074	-29.3134	0
	-29.5074	-29.2859	0
	2.87758	0.599028	0
	2.87758	2.11007	0
	-58.1899	-59.4198	0
	-58.1899	-62.373	0
	-58.1899	-58.2512	0
	-58.1899	-59.6585	0
	-28.1016	-28.3447	0
	-28.1016	-26.7417	0
	-28.1016	-29.1489	0
	55.7949	60.2189	0
	55.7949	57.5617	0
	55.7949	52.1698	0
	55.7949	56.1473	0
	32.4032	33.0754	0
	32.4032	32.1932	0
	32.4032	33.952	0
	32.4032	36.271	0
	-38.1109	-41.3878	0
	-38.1109	-39.6657	0
	-38.1109	-37.9893	0
	15.2981	12.5512	0
	15.2981	16.0223	0
	15.2981	18.1794	0
	15.2981	14.1427	0
	57.843	57.2123	0
	57.843	58.0056	0
	57.843	57.5137	0
	57.843	58.7487	0
	89.8464	-87.3601	0
	89.8464	89.5443	0
	89.8464	88.8317	0
	89.8464	89.9032	0
	-2.35862	-1.96002	0
	-2.35862	-2.57818	0
	-2.35862	-0.659148	0
	-2.35862	-1.45532	0
	-57.4407	-57.2249	0
	-57.4407	-57.4319	0
	-57.4407	-57.3465	0
	-57.4407	-58.4602	0
	84.901	86.6318	0
	84.901	84.7222	0
	84.901	-88.8151	0
	84.901	89.9031	0
	-0.860496	-0.102275	0
	-0.860496	-2.30298	0
	-0.860496	-2.0702	0
	-0.860496	-0.212816	0
	-6.75465	-6.00818	0
	-6.75465	-7.55986	0
	-6.75465	-6.96866	0
	-6.75465	-7.26295	0
	-24.8637	-24.0704	0
	-24.8637	-23.8699	0
	-24.8637	-23.5286	0
	-58.5595	-73.0062	0
	-58.5595	-61.5378	0
	-58.5595	-59.0347	0
	5.51735	5.75489	0
	5.51735	9.62294	0
	5.51735	10.1154	0
	60.2631	61.0271	0
	60.2631	57.9998	0
	60.2631	59.6328	0
	60.2631	64.1655	0
	-42.5305	-42.0084	0
	-42.5305	-49.2769	0
	-42.5305	-46.837	0
	-67.8325	-66.5636	0
	-67.8325	-69.6367	0
	-67.8325	-67.8083	0
	-67.8325	-68.0571	0
	-57.1181	-57.586	0
	-57.1181	-57.8336	0
	-57.1181	-59.066	0
	-57.1181	-55.4874	0
	-45.007	-43.7012	0
	-45.007	-45.6126	0
	-72.1902	-74.1588	0
	-72.1902	-70.7523	0
	-72.1902	-72.1604	0
	-72.1902	-68.5327	0
	27.859	28.6973	0
	27.859	28.3669	0
	27.859	27.1236	0
	27.859	28.7475	0
	-87.4335	-83.8119	0
	-87.4335	-89.4535	0
	-87.4335	-83.4703	0
	-23.2732	-27.5945	0
	13.3584	17.6683	0
	13.3584	6.92739	0
	83.0699	87.189	0
	83.0699	84.3433	0
	83.0699	83.2539	0
	83.0699	89.6291	0
	-75.7082	-79.2965	0
	-75.7082	-80.8125	0
	-80.5692	-83.9731	0
	-80.5692	-70.1731	0
	-80.5692	-66.6283	0
	-68.479	-65.1169	0
	-68.479	-65.5933	0
	-68.479	-58.7694	0
	-68.479	-74.3009	0
	-63.879	-64.5003	0
	-63.879	-65.9861	0
	-63.879	-64.1678	0
	-63.879	-63.933	0
	-24.7273	-23.8542	0
	-24.7273	-28.8344	0
	-24.7273	-22.3446	0
	-24.7273	-25.4754	0
	38.271	43.6438	0
	38.271	35.0188	0
	-30.5935	-29.981	0
	-30.5935	-47.3032	0
	-30.5935	-4.34871	0
	-17.0535	-19.3637	0
	-17.0535	-18.9404	0
	-17.0535	-13.0044	0
	-17.0535	-13.5657	0
	-53.6549	-48.4307	0
	-53.6549	-50.2559	0
	-53.6549	-55.137	0
	-53.6549	-55.2072	0
	-53.1345	-55.379	0
	-53.1345	-50.0319	0
	-53.1345	-57.9819	0
	-53.1345	-50.3425	0
	58.6932	54.2902	0
	58.6932	58.7599	0
	58.6932	61.1268	0
	62.0297	73.0887	0
	62.0297	50.7832	0
	62.0297	63.1943	0
	62.0297	66.7182	0
	-19.2504	-8.3101	0
	-19.2504	-1.71116	0
	-19.2504	-2.38542	0
	-19.2504	-16.669	0
	87.6227	86.245	0
	87.6227	-89.9484	0
	87.6227	87.1407	0
	87.6227	86.7659	0
	54.8107	58.4783	0
	54.8107	52.5306	0
	54.8107	59.0421	0
	54.8107	48.9185	0
	-82.9383	-77.1985	0
	4.7158	-1.95802	0
	4.7158	6.69761	0
	4.7158	2.91063	0
	-78.1564	-79.1724	0
	-78.1564	-71.3912	0
	-78.1564	-85.667	0
	-78.8386	-70.641	0
	-57.6305	-55.3204	0
	-57.6305	-65.0204	0
	-57.6305	-56.4555	0
	-57.6305	-63.6348	0

## Sheet: Fig. 1e
Figure 1e: Percentage of concurrently tuned cells that significantly changed their PO vs. interval length. Six individual mice as gray lines, with black line as mean with error bars as S.E.M.
		mouse 1	mouse 2	mouse 3	mouse 4	mouse 5	mouse 6	Mean	SEM
	time interval [days]	% sig. changes	% sig. changes	% sig. changes	% sig. changes	% sig. changes	% sig. changes	% sig. changes	% sig. changes
	1-2	7.21591	6.18312	16.129	6.38298	13.5385	16.8712	11.0534	1.87115
	3-4	15.496	13.8624	20.5788	12.0192	20.8791	24.7396	17.9292	1.82186
	5-6	17.5124	22.0779	26.4368	21.8391	17.1569	25	21.6705	1.41087
	7-8	20.1001	26.8139	19.898	19.469	21.8935	33.3333	23.5846	2.04801
	9-10	20.1835	32.8571	32.1739	17.5824	19.4444	23.8411	24.3471	2.47806
	11-12	25.9956	31.4815	30.2326	26.1364	17.5573	28.75	26.6922	1.85553
	13-14	23.5835	39.4191	27.5862	17.2414	29.703	34.0426	28.5959	2.90164
	15-16	26	36.413	37.2727	30.6667	36.5854	39.1304	34.3447	1.85545
	17-18	24.9186	42.5703	25	27.5862	30.9524	42.8571	32.3141	3.11244
	19-20	28.2306	41.9355	35.2273	38.9381	43.9024	46.6667	39.1501	2.48054
	21-22	28.6353	40.113	38.7097	37.037		38.9474	36.6885	1.85353
	23-24	36.1446	40.0844	44.9275	43.75		46.2687	42.235	1.64358
	25-26	39.7059	42.1053	42.4242			36.7347	40.2425	1.14079
	27-28		40.1869	53.3333			30.7692
	29-30						38.4615

## Sheet: Fig. 1f
Figure 1f: Cumulative probability distributions of the absolute size of PO changes (|∆PO|; drift magnitude) for different intervals.
∆t [days]	1-2		3-4		5-6		7-8		9-10		11-12		13-14		15-16		17-18		19-20		21-22		23-24		25-26
	drift magnitude [°]	cumulative prob.	drift magnitude [°]	cumulative prob.	drift magnitude [°]	cumulative prob.	drift magnitude [°]	cumulative prob.	drift magnitude [°]	cumulative prob.	drift magnitude [°]	cumulative prob.	drift magnitude [°]	cumulative prob.	drift magnitude [°]	cumulative prob.	drift magnitude [°]	cumulative prob.	drift magnitude [°]	cumulative prob.	drift magnitude [°]	cumulative prob.	drift magnitude [°]	cumulative prob.	drift magnitude [°]	cumulative prob.
	0.00378059	0	0.000994822	0	0.00195589	0	0.00118224	0	0.00413889	0	0.0105487	0	0.00848939	0	0.00432345	0	0.00757813	0	0.00365674	0	0.0030109	0	0.00102949	0	0.026172	0
	0.00378059	0.000255951	0.000994822	0.000238436	0.00195589	0.000429553	0.00118224	0.000348189	0.00413889	0.000664452	0.0105487	0.000517598	0.00848939	0.000763359	0.00432345	0.000645995	0.00757813	0.000831947	0.00365674	0.000862069	0.0030109	0.0011976	0.00102949	0.00132802	0.026172	0.00213675
	0.00418264	0.000255951	0.00413819	0.000238436	0.00234736	0.000429553	0.00210837	0.000348189	0.00667898	0.000664452	0.0109692	0.000517598	0.0124564	0.000763359	0.0125118	0.000645995	0.0234737	0.000831947	0.0348418	0.000862069	0.00316151	0.0011976	0.0323942	0.00132802	0.0547639	0.00213675
	0.00418264	0.000511902	0.00413819	0.000476872	0.00234736	0.000859107	0.00210837	0.000696379	0.00667898	0.0013289	0.0109692	0.0010352	0.0124564	0.00152672	0.0125118	0.00129199	0.0234737	0.00166389	0.0348418	0.00172414	0.00316151	0.00239521	0.0323942	0.00265604	0.0547639	0.0042735
	0.00860691	0.000511902	0.00494315	0.000476872	0.0042741	0.000859107	0.00564164	0.000696379	0.015928	0.0013289	0.0112601	0.0010352	0.0146154	0.00152672	0.0230796	0.00129199	0.0309961	0.00166389	0.0542584	0.00172414	0.00421187	0.00239521	0.0379864	0.00265604	0.0594747	0.0042735
	0.00860691	0.000767853	0.00494315	0.000715308	0.0042741	0.00128866	0.00564164	0.00104457	0.015928	0.00199336	0.0112601	0.0015528	0.0146154	0.00229008	0.0230796	0.00193798	0.0309961	0.00249584	0.0542584	0.00258621	0.00421187	0.00359281	0.0379864	0.00398406	0.0594747	0.00641026
	0.00889314	0.000767853	0.0049628	0.000715308	0.00791039	0.00128866	0.00599592	0.00104457	0.0256942	0.00199336	0.0119021	0.0015528	0.0173193	0.00229008	0.0276474	0.00193798	0.0360899	0.00249584	0.0561529	0.00258621	0.00831337	0.00359281	0.0659533	0.00398406	0.0642933	0.00641026
	0.00889314	0.0010238	0.0049628	0.000953743	0.00791039	0.00171821	0.00599592	0.00139276	0.0256942	0.00265781	0.0119021	0.00207039	0.0173193	0.00305344	0.0276474	0.00258398	0.0360899	0.00332779	0.0561529	0.00344828	0.00831337	0.00479042	0.0659533	0.00531208	0.0642933	0.00854701
	0.0118569	0.0010238	0.00584736	0.000953743	0.00863814	0.00171821	0.0157459	0.00139276	0.0272677	0.00265781	0.0123258	0.00207039	0.0198626	0.00305344	0.0308461	0.00258398	0.037269	0.00332779	0.0606688	0.00344828	0.0256617	0.00479042	0.0686633	0.00531208	0.0861511	0.00854701
	0.0118569	0.00127975	0.00584736	0.00119218	0.00863814	0.00214777	0.0157459	0.00174095	0.0272677	0.00332226	0.0123258	0.00258799	0.0198626	0.00381679	0.0308461	0.00322997	0.037269	0.00415973	0.0606688	0.00431034	0.0256617	0.00598802	0.0686633	0.00664011	0.0861511	0.0106838
	0.0137753	0.00127975	0.00636402	0.00119218	0.00940661	0.00214777	0.0186954	0.00174095	0.0354995	0.00332226	0.0195317	0.00258799	0.0220395	0.00381679	0.0350914	0.00322997	0.05022	0.00415973	0.0609854	0.00431034	0.0267065	0.00598802	0.073564	0.00664011	0.104221	0.0106838
	0.0137753	0.00153571	0.00636402	0.00143062	0.00940661	0.00257732	0.0186954	0.00208914	0.0354995	0.00398671	0.0195317	0.00310559	0.0220395	0.00458015	0.0350914	0.00387597	0.05022	0.00499168	0.0609854	0.00517241	0.0267065	0.00718563	0.073564	0.00796813	0.104221	0.0128205
	0.0144367	0.00153571	0.00638819	0.00143062	0.0152423	0.00257732	0.0219054	0.00208914	0.0454985	0.00398671	0.0200854	0.00310559	0.0222692	0.00458015	0.0445691	0.00387597	0.0538108	0.00499168	0.074298	0.00517241	0.0298377	0.00718563	0.080672	0.00796813	0.114514	0.0128205
	0.0144367	0.00179166	0.00638819	0.00166905	0.0152423	0.00300687	0.0219054	0.00243733	0.0454985	0.00465116	0.0200854	0.00362319	0.0222692	0.00534351	0.0445691	0.00452196	0.0538108	0.00582363	0.074298	0.00603448	0.0298377	0.00838323	0.080672	0.00929615	0.114514	0.0149573
	0.0156407	0.00179166	0.00741735	0.00166905	0.0208711	0.00300687	0.0224764	0.00243733	0.0590433	0.00465116	0.0259045	0.00362319	0.0285203	0.00534351	0.0496831	0.00452196	0.0758839	0.00582363	0.0753042	0.00603448	0.0599653	0.00838323	0.0885451	0.00929615	0.147224	0.0149573
	0.0156407	0.00204761	0.00741735	0.00190749	0.0208711	0.00343643	0.0224764	0.00278552	0.0590433	0.00531561	0.0259045	0.00414079	0.0285203	0.00610687	0.0496831	0.00516796	0.0758839	0.00665557	0.0753042	0.00689655	0.0599653	0.00958084	0.0885451	0.0106242	0.147224	0.017094
	0.0181351	0.00204761	0.0090306	0.00190749	0.0241919	0.00343643	0.0291204	0.00278552	0.0604747	0.00531561	0.0265571	0.00414079	0.054183	0.00610687	0.0524366	0.00516796	0.0762888	0.00665557	0.0836602	0.00689655	0.0782799	0.00958084	0.0989165	0.0106242	0.157711	0.017094
	0.0181351	0.00230356	0.0090306	0.00214592	0.0241919	0.00386598	0.0291204	0.0031337	0.0604747	0.00598007	0.0265571	0.00465839	0.054183	0.00687023	0.0524366	0.00581395	0.0762888	0.00748752	0.0836602	0.00775862	0.0782799	0.0107784	0.0989165	0.0119522	0.157711	0.0192308
	0.0185614	0.00230356	0.0100963	0.00214592	0.0269414	0.00386598	0.0329844	0.0031337	0.0618095	0.00598007	0.0303402	0.00465839	0.0605965	0.00687023	0.0581762	0.00581395	0.0988849	0.00748752	0.0844097	0.00775862	0.0824428	0.0107784	0.0995729	0.0119522	0.174538	0.0192308
	0.0185614	0.00255951	0.0100963	0.00238436	0.0269414	0.00429553	0.0329844	0.00348189	0.0618095	0.00664452	0.0303402	0.00517598	0.0605965	0.00763359	0.0581762	0.00645995	0.0988849	0.00831947	0.0844097	0.00862069	0.0824428	0.011976	0.0995729	0.0132802	0.174538	0.0213675
	0.0203338	0.00255951	0.0120925	0.00238436	0.0293173	0.00429553	0.033941	0.00348189	0.0618216	0.00664452	0.0321543	0.00517598	0.0614709	0.00763359	0.0610168	0.00645995	0.102093	0.00831947	0.0888291	0.00862069	0.0862501	0.011976	0.107491	0.0132802	0.197241	0.0213675
	0.0203338	0.00281546	0.0120925	0.00262279	0.0293173	0.00472509	0.033941	0.00383008	0.0618216	0.00730897	0.0321543	0.00569358	0.0614709	0.00839695	0.0610168	0.00710594	0.102093	0.00915141	0.0888291	0.00948276	0.0862501	0.0131737	0.107491	0.0146082	0.197241	0.0235043
	0.024184	0.00281546	0.0154017	0.00262279	0.0361289	0.00472509	0.0355212	0.00383008	0.0626021	0.00730897	0.0357571	0.00569358	0.0620858	0.00839695	0.0622368	0.00710594	0.102944	0.00915141	0.10217	0.00948276	0.0881852	0.0131737	0.127793	0.0146082	0.197288	0.0235043
	0.024184	0.00307141	0.0154017	0.00286123	0.0361289	0.00515464	0.0355212	0.00417827	0.0626021	0.00797342	0.0357571	0.00621118	0.0620858	0.00916031	0.0622368	0.00775194	0.102944	0.00998336	0.10217	0.0103448	0.0881852	0.0143713	0.127793	0.0159363	0.197288	0.025641
	0.0252414	0.00307141	0.0162731	0.00286123	0.0377355	0.00515464	0.040292	0.00417827	0.0691449	0.00797342	0.038722	0.00621118	0.0751984	0.00916031	0.0631077	0.00775194	0.136743	0.00998336	0.108679	0.0103448	0.103532	0.0143713	0.137968	0.0159363	0.227454	0.025641
	0.0252414	0.00332736	0.0162731	0.00309967	0.0377355	0.00558419	0.040292	0.00452646	0.0691449	0.00863787	0.038722	0.00672878	0.0751984	0.00992366	0.0631077	0.00839793	0.136743	0.0108153	0.108679	0.0112069	0.103532	0.0155689	0.137968	0.0172643	0.227454	0.0277778
	0.0261407	0.00332736	0.0166533	0.00309967	0.044809	0.00558419	0.0514855	0.00452646	0.0698364	0.00863787	0.0387969	0.00672878	0.0858903	0.00992366	0.0681557	0.00839793	0.136952	0.0108153	0.112909	0.0112069	0.107258	0.0155689	0.138031	0.0172643	0.2477	0.0277778
	0.0261407	0.00358331	0.0166533	0.0033381	0.044809	0.00601375	0.0514855	0.00487465	0.0698364	0.00930233	0.0387969	0.00724638	0.0858903	0.010687	0.0681557	0.00904393	0.136952	0.0116473	0.112909	0.012069	0.107258	0.0167665	0.138031	0.0185923	0.2477	0.0299145
	0.0270902	0.00358331	0.0183723	0.0033381	0.047897	0.00601375	0.0525431	0.00487465	0.0701806	0.00930233	0.0398963	0.00724638	0.101433	0.010687	0.0703668	0.00904393	0.143711	0.0116473	0.116845	0.012069	0.121765	0.0167665	0.149444	0.0185923	0.267351	0.0299145
	0.0270902	0.00383926	0.0183723	0.00357654	0.047897	0.0064433	0.0525431	0.00522284	0.0701806	0.00996678	0.0398963	0.00776398	0.101433	0.0114504	0.0703668	0.00968992	0.143711	0.0124792	0.116845	0.012931	0.121765	0.0179641	0.149444	0.0199203	0.267351	0.0320513
	0.0293393	0.00383926	0.0210972	0.00357654	0.0482342	0.0064433	0.0527743	0.00522284	0.0783972	0.00996678	0.0419662	0.00776398	0.109173	0.0114504	0.077574	0.00968992	0.146242	0.0124792	0.119429	0.012931	0.137561	0.0179641	0.15404	0.0199203	0.287181	0.0320513
	0.0293393	0.00409521	0.0210972	0.00381497	0.0482342	0.00687285	0.0527743	0.00557103	0.0783972	0.0106312	0.0419662	0.00828157	0.109173	0.0122137	0.077574	0.0103359	0.146242	0.0133111	0.119429	0.0137931	0.137561	0.0191617	0.15404	0.0212483	0.287181	0.034188
	0.0297713	0.00409521	0.0246742	0.00381497	0.0502209	0.00687285	0.0549686	0.00557103	0.0802239	0.0106312	0.0510386	0.00828157	0.112097	0.0122137	0.0776126	0.0103359	0.153448	0.0133111	0.132767	0.0137931	0.139431	0.0191617	0.236866	0.0212483	0.300995	0.034188
	0.0297713	0.00435116	0.0246742	0.00405341	0.0502209	0.00730241	0.0549686	0.00591922	0.0802239	0.0112957	0.0510386	0.00879917	0.112097	0.0129771	0.0776126	0.0109819	0.153448	0.0141431	0.132767	0.0146552	0.139431	0.0203593	0.236866	0.0225764	0.300995	0.0363248
	0.0307007	0.00435116	0.0285315	0.00405341	0.0543872	0.00730241	0.0562679	0.00591922	0.0866972	0.0112957	0.0542243	0.00879917	0.12004	0.0129771	0.0777713	0.0109819	0.161901	0.0141431	0.13446	0.0146552	0.15804	0.0203593	0.245181	0.0225764	0.303179	0.0363248
	0.0307007	0.00460712	0.0285315	0.00429185	0.0543872	0.00773196	0.0562679	0.00626741	0.0866972	0.0119601	0.0542243	0.00931677	0.12004	0.0137405	0.0777713	0.0116279	0.161901	0.014975	0.13446	0.0155172	0.15804	0.0215569	0.245181	0.0239044	0.303179	0.0384615
	0.0325528	0.00460712	0.0301398	0.00429185	0.0574543	0.00773196	0.05834	0.00626741	0.0957078	0.0119601	0.0606719	0.00931677	0.123086	0.0137405	0.0838838	0.0116279	0.165848	0.014975	0.142676	0.0155172	0.165144	0.0215569	0.26483	0.0239044	0.367184	0.0384615
	0.0325528	0.00486307	0.0301398	0.00453028	0.0574543	0.00816151	0.05834	0.0066156	0.0957078	0.0126246	0.0606719	0.00983437	0.123086	0.0145038	0.0838838	0.0122739	0.165848	0.015807	0.142676	0.0163793	0.165144	0.0227545	0.26483	0.0252324	0.367184	0.0405983
	0.0337558	0.00486307	0.0315387	0.00453028	0.0586747	0.00816151	0.0594892	0.0066156	0.104285	0.0126246	0.0613685	0.00983437	0.125221	0.0145038	0.0891114	0.0122739	0.169616	0.015807	0.144416	0.0163793	0.190054	0.0227545	0.270458	0.0252324	0.394988	0.0405983
	0.0337558	0.00511902	0.0315387	0.00476872	0.0586747	0.00859107	0.0594892	0.00696379	0.104285	0.013289	0.0613685	0.010352	0.125221	0.0152672	0.0891114	0.0129199	0.169616	0.0166389	0.144416	0.0172414	0.190054	0.0239521	0.270458	0.0265604	0.394988	0.042735
	0.0339116	0.00511902	0.0316989	0.00476872	0.0625634	0.00859107	0.0597462	0.00696379	0.104301	0.013289	0.0615189	0.010352	0.12842	0.0152672	0.0904046	0.0129199	0.183992	0.0166389	0.144577	0.0172414	0.196746	0.0239521	0.288838	0.0265604	0.410231	0.042735
	0.0339116	0.00537497	0.0316989	0.00500715	0.0625634	0.00902062	0.0597462	0.00731198	0.104301	0.0139535	0.0615189	0.0108696	0.12842	0.0160305	0.0904046	0.0135659	0.183992	0.0174709	0.144577	0.0181034	0.196746	0.0251497	0.288838	0.0278884	0.410231	0.0448718
	0.034354	0.00537497	0.0328746	0.00500715	0.0627445	0.00902062	0.0619622	0.00731198	0.113028	0.0139535	0.0620078	0.0108696	0.136677	0.0160305	0.0955555	0.0135659	0.187071	0.0174709	0.148428	0.0181034	0.196906	0.0251497	0.306944	0.0278884	0.449756	0.0448718
	0.034354	0.00563092	0.0328746	0.00524559	0.0627445	0.00945017	0.0619622	0.00766017	0.113028	0.0146179	0.0620078	0.0113872	0.136677	0.0167939	0.0955555	0.0142119	0.187071	0.0183028	0.148428	0.0189655	0.196906	0.0263473	0.306944	0.0292165	0.449756	0.0470085
	0.0366662	0.00563092	0.0348104	0.00524559	0.0649087	0.00945017	0.0649089	0.00766017	0.114051	0.0146179	0.0639884	0.0113872	0.136742	0.0167939	0.116121	0.0142119	0.189754	0.0183028	0.152103	0.0189655	0.219594	0.0263473	0.313429	0.0292165	0.452198	0.0470085
	0.0366662	0.00588687	0.0348104	0.00548402	0.0649087	0.00987973	0.0649089	0.00800836	0.114051	0.0152824	0.0639884	0.0119048	0.136742	0.0175573	0.116121	0.0148579	0.189754	0.0191348	0.152103	0.0198276	0.219594	0.0275449	0.313429	0.0305445	0.452198	0.0491453
	0.0370452	0.00588687	0.0351926	0.00548402	0.0737749	0.00987973	0.0654201	0.00800836	0.114424	0.0152824	0.066375	0.0119048	0.145093	0.0175573	0.11805	0.0148579	0.193728	0.0191348	0.153718	0.0198276	0.221159	0.0275449	0.316299	0.0305445	0.456623	0.0491453
	0.0370452	0.00614282	0.0351926	0.00572246	0.0737749	0.0103093	0.0654201	0.00835655	0.114424	0.0159468	0.066375	0.0124224	0.145093	0.0183206	0.11805	0.0155039	0.193728	0.0199667	0.153718	0.0206897	0.221159	0.0287425	0.316299	0.0318725	0.456623	0.0512821
	0.0380703	0.00614282	0.0352973	0.00572246	0.0772491	0.0103093	0.066193	0.00835655	0.11639	0.0159468	0.0848485	0.0124224	0.162094	0.0183206	0.120224	0.0155039	0.198307	0.0199667	0.154898	0.0206897	0.244491	0.0287425	0.321541	0.0318725	0.498919	0.0512821
	0.0380703	0.00639877	0.0352973	0.0059609	0.0772491	0.0107388	0.066193	0.00870474	0.11639	0.0166113	0.0848485	0.01294	0.162094	0.019084	0.120224	0.0161499	0.198307	0.0207987	0.154898	0.0215517	0.244491	0.0299401	0.321541	0.0332005	0.498919	0.0534188
	0.0382109	0.00639877	0.0357972	0.0059609	0.0808003	0.0107388	0.0672401	0.00870474	0.118583	0.0166113	0.084927	0.01294	0.178945	0.019084	0.128454	0.0161499	0.217606	0.0207987	0.15561	0.0215517	0.255739	0.0299401	0.335545	0.0332005	0.512533	0.0534188
	0.0382109	0.00665472	0.0357972	0.00619933	0.0808003	0.0111684	0.0672401	0.00905292	0.118583	0.0172757	0.084927	0.0134576	0.178945	0.0198473	0.128454	0.0167959	0.217606	0.0216306	0.15561	0.0224138	0.255739	0.0311377	0.335545	0.0345286	0.512533	0.0555556
	0.0387735	0.00665472	0.0359819	0.00619933	0.0815247	0.0111684	0.0706367	0.00905292	0.122551	0.0172757	0.0876708	0.0134576	0.188032	0.0198473	0.129566	0.0167959	0.219367	0.0216306	0.162419	0.0224138	0.256921	0.0311377	0.336924	0.0345286	0.519216	0.0555556
	0.0387735	0.00691067	0.0359819	0.00643777	0.0815247	0.0115979	0.0706367	0.00940111	0.122551	0.0179402	0.0876708	0.0139752	0.188032	0.0206107	0.129566	0.0174419	0.219367	0.0224626	0.162419	0.0232759	0.256921	0.0323353	0.336924	0.0358566	0.519216	0.0576923
	0.0388964	0.00691067	0.0371495	0.00643777	0.0831945	0.0115979	0.0728728	0.00940111	0.125199	0.0179402	0.0878656	0.0139752	0.204767	0.0206107	0.13087	0.0174419	0.226855	0.0224626	0.175598	0.0232759	0.257089	0.0323353	0.343108	0.0358566	0.52096	0.0576923
	0.0388964	0.00716662	0.0371495	0.0066762	0.0831945	0.0120275	0.0728728	0.0097493	0.125199	0.0186047	0.0878656	0.0144928	0.204767	0.021374	0.13087	0.0180879	0.226855	0.0232945	0.175598	0.0241379	0.257089	0.0335329	0.343108	0.0371846	0.52096	0.0598291
	0.0430579	0.00716662	0.0384183	0.0066762	0.0839168	0.0120275	0.0750192	0.0097493	0.129017	0.0186047	0.0888517	0.0144928	0.222006	0.021374	0.130895	0.0180879	0.229739	0.0232945	0.177344	0.0241379	0.265447	0.0335329	0.34601	0.0371846	0.550235	0.0598291
	0.0430579	0.00742257	0.0384183	0.00691464	0.0839168	0.012457	0.0750192	0.0100975	0.129017	0.0192691	0.0888517	0.0150104	0.222006	0.0221374	0.130895	0.0187339	0.229739	0.0241265	0.177344	0.025	0.265447	0.0347305	0.34601	0.0385126	0.550235	0.0619658
	0.0443302	0.00742257	0.0405292	0.00691464	0.0861606	0.012457	0.0765711	0.0100975	0.135479	0.0192691	0.0916592	0.0150104	0.228413	0.0221374	0.134577	0.0187339	0.23926	0.0241265	0.182274	0.025	0.285682	0.0347305	0.357879	0.0385126	0.57792	0.0619658
	0.0443302	0.00767853	0.0405292	0.00715308	0.0861606	0.0128866	0.0765711	0.0104457	0.135479	0.0199336	0.0916592	0.015528	0.228413	0.0229008	0.134577	0.0193798	0.23926	0.0249584	0.182274	0.0258621	0.285682	0.0359281	0.357879	0.0398406	0.57792	0.0641026
	0.0445072	0.00767853	0.0406032	0.00715308	0.092992	0.0128866	0.0790935	0.0104457	0.136914	0.0199336	0.0981507	0.015528	0.252575	0.0229008	0.134786	0.0193798	0.240093	0.0249584	0.188296	0.0258621	0.291691	0.0359281	0.365038	0.0398406	0.591164	0.0641026
	0.0445072	0.00793448	0.0406032	0.00739151	0.092992	0.0133162	0.0790935	0.0107939	0.136914	0.020598	0.0981507	0.0160455	0.252575	0.0236641	0.134786	0.0200258	0.240093	0.0257903	0.188296	0.0267241	0.291691	0.0371257	0.365038	0.0411687	0.591164	0.0662393
	0.0476897	0.00793448	0.0439355	0.00739151	0.0974716	0.0133162	0.0846696	0.0107939	0.151371	0.020598	0.0987977	0.0160455	0.261473	0.0236641	0.139001	0.0200258	0.241331	0.0257903	0.198634	0.0267241	0.302211	0.0371257	0.367504	0.0411687	0.607689	0.0662393
	0.0476897	0.00819043	0.0439355	0.00762995	0.0974716	0.0137457	0.0846696	0.0111421	0.151371	0.0212625	0.0987977	0.0165631	0.261473	0.0244275	0.139001	0.0206718	0.241331	0.0266223	0.198634	0.0275862	0.302211	0.0383234	0.367504	0.0424967	0.607689	0.0683761
	0.0488653	0.00819043	0.0442409	0.00762995	0.0982021	0.0137457	0.0852952	0.0111421	0.151809	0.0212625	0.10426	0.0165631	0.28392	0.0244275	0.139131	0.0206718	0.247532	0.0266223	0.206164	0.0275862	0.308459	0.0383234	0.417138	0.0424967	0.643453	0.0683761
	0.0488653	0.00844638	0.0442409	0.00786838	0.0982021	0.0141753	0.0852952	0.0114903	0.151809	0.0219269	0.10426	0.0170807	0.28392	0.0251908	0.139131	0.0213178	0.247532	0.0274542	0.206164	0.0284483	0.308459	0.039521	0.417138	0.0438247	0.643453	0.0705128
	0.0500175	0.00844638	0.0444926	0.00786838	0.101069	0.0141753	0.0915549	0.0114903	0.158591	0.0219269	0.107919	0.0170807	0.285824	0.0251908	0.141362	0.0213178	0.257459	0.0274542	0.206365	0.0284483	0.311903	0.039521	0.430542	0.0438247	0.646259	0.0705128
	0.0500175	0.00870233	0.0444926	0.00810682	0.101069	0.0146048	0.0915549	0.0118384	0.158591	0.0225914	0.107919	0.0175983	0.285824	0.0259542	0.141362	0.0219638	0.257459	0.0282862	0.206365	0.0293103	0.311903	0.0407186	0.430542	0.0451527	0.646259	0.0726496
	0.0516976	0.00870233	0.0447014	0.00810682	0.101485	0.0146048	0.0917231	0.0118384	0.162967	0.0225914	0.107949	0.0175983	0.292706	0.0259542	0.152067	0.0219638	0.263306	0.0282862	0.210632	0.0293103	0.313051	0.0407186	0.430655	0.0451527	0.678152	0.0726496
	0.0516976	0.00895828	0.0447014	0.00834526	0.101485	0.0150344	0.0917231	0.0121866	0.162967	0.0232558	0.107949	0.0181159	0.292706	0.0267176	0.152067	0.0226098	0.263306	0.0291181	0.210632	0.0301724	0.313051	0.0419162	0.430655	0.0464807	0.678152	0.0747863
	0.0535545	0.00895828	0.0449724	0.00834526	0.101751	0.0150344	0.0917429	0.0121866	0.164528	0.0232558	0.113509	0.0181159	0.300035	0.0267176	0.155633	0.0226098	0.270723	0.0291181	0.212237	0.0301724	0.315785	0.0419162	0.436441	0.0464807	0.693947	0.0747863
	0.0535545	0.00921423	0.0449724	0.00858369	0.101751	0.0154639	0.0917429	0.0125348	0.164528	0.0239203	0.113509	0.0186335	0.300035	0.0274809	0.155633	0.0232558	0.270723	0.0299501	0.212237	0.0310345	0.315785	0.0431138	0.436441	0.0478088	0.693947	0.0769231
	0.0539553	0.00921423	0.0487993	0.00858369	0.103719	0.0154639	0.0945487	0.0125348	0.166811	0.0239203	0.114012	0.0186335	0.301695	0.0274809	0.160286	0.0232558	0.281845	0.0299501	0.224114	0.0310345	0.317258	0.0431138	0.441743	0.0478088	0.703948	0.0769231
	0.0539553	0.00947018	0.0487993	0.00882213	0.103719	0.0158935	0.0945487	0.012883	0.166811	0.0245847	0.114012	0.0191511	0.301695	0.0282443	0.160286	0.0239018	0.281845	0.030782	0.224114	0.0318966	0.317258	0.0443114	0.441743	0.0491368	0.703948	0.0790598
	0.0540496	0.00947018	0.0529681	0.00882213	0.104674	0.0158935	0.0980073	0.012883	0.167345	0.0245847	0.116409	0.0191511	0.303331	0.0282443	0.164238	0.0239018	0.29761	0.030782	0.227227	0.0318966	0.322934	0.0443114	0.462349	0.0491368	0.755539	0.0790598
	0.0540496	0.00972613	0.0529681	0.00906056	0.104674	0.016323	0.0980073	0.0132312	0.167345	0.0252492	0.116409	0.0196687	0.303331	0.0290076	0.164238	0.0245478	0.29761	0.031614	0.227227	0.0327586	0.322934	0.045509	0.462349	0.0504648	0.755539	0.0811966
	0.0551797	0.00972613	0.0537805	0.00906056	0.107307	0.016323	0.106604	0.0132312	0.171772	0.0252492	0.116971	0.0196687	0.309465	0.0290076	0.17715	0.0245478	0.306894	0.031614	0.227296	0.0327586	0.326014	0.045509	0.467944	0.0504648	0.757602	0.0811966
	0.0551797	0.00998208	0.0537805	0.009299	0.107307	0.0167526	0.106604	0.0135794	0.171772	0.0259136	0.116971	0.0201863	0.309465	0.029771	0.17715	0.0251938	0.306894	0.0324459	0.227296	0.0336207	0.326014	0.0467066	0.467944	0.0517928	0.757602	0.0833333
	0.0555626	0.00998208	0.0544021	0.009299	0.108231	0.0167526	0.10753	0.0135794	0.180117	0.0259136	0.12026	0.0201863	0.311987	0.029771	0.202026	0.0251938	0.310709	0.0324459	0.254429	0.0336207	0.331352	0.0467066	0.494147	0.0517928	0.786936	0.0833333
	0.0555626	0.010238	0.0544021	0.00953743	0.108231	0.0171821	0.10753	0.0139276	0.180117	0.0265781	0.12026	0.0207039	0.311987	0.0305344	0.202026	0.0258398	0.310709	0.0332779	0.254429	0.0344828	0.331352	0.0479042	0.494147	0.0531208	0.786936	0.0854701
	0.0568038	0.010238	0.0551436	0.00953743	0.111649	0.0171821	0.108965	0.0139276	0.183535	0.0265781	0.126494	0.0207039	0.320349	0.0305344	0.209435	0.0258398	0.313298	0.0332779	0.259293	0.0344828	0.332173	0.0479042	0.496852	0.0531208	0.851924	0.0854701
	0.0568038	0.010494	0.0551436	0.00977587	0.111649	0.0176117	0.108965	0.0142758	0.183535	0.0272425	0.126494	0.0212215	0.320349	0.0312977	0.209435	0.0264858	0.313298	0.0341098	0.259293	0.0353448	0.332173	0.0491018	0.496852	0.0544489	0.851924	0.0876068
	0.0570626	0.010494	0.0561982	0.00977587	0.111733	0.0176117	0.111166	0.0142758	0.186401	0.0272425	0.127468	0.0212215	0.327926	0.0312977	0.210822	0.0264858	0.315518	0.0341098	0.279996	0.0353448	0.351468	0.0491018	0.508065	0.0544489	0.856663	0.0876068
	0.0570626	0.0107499	0.0561982	0.0100143	0.111733	0.0180412	0.111166	0.014624	0.186401	0.027907	0.127468	0.0217391	0.327926	0.0320611	0.210822	0.0271318	0.315518	0.0349418	0.279996	0.0362069	0.351468	0.0502994	0.508065	0.0557769	0.856663	0.0897436
	0.0573735	0.0107499	0.0582473	0.0100143	0.113014	0.0180412	0.112815	0.014624	0.187767	0.027907	0.132263	0.0217391	0.338067	0.0320611	0.215558	0.0271318	0.321906	0.0349418	0.284742	0.0362069	0.352262	0.0502994	0.547294	0.0557769	0.89808	0.0897436
	0.0573735	0.0110059	0.0582473	0.0102527	0.113014	0.0184708	0.112815	0.0149721	0.187767	0.0285714	0.132263	0.0222567	0.338067	0.0328244	0.215558	0.0277778	0.321906	0.0357737	0.284742	0.037069	0.352262	0.051497	0.547294	0.0571049	0.89808	0.0918803
	0.0587383	0.0110059	0.0583148	0.0102527	0.115462	0.0184708	0.117183	0.0149721	0.191	0.0285714	0.136345	0.0222567	0.340208	0.0328244	0.223086	0.0277778	0.322386	0.0357737	0.321858	0.037069	0.368288	0.051497	0.547523	0.0571049	0.920672	0.0918803
	0.0587383	0.0112618	0.0583148	0.0104912	0.115462	0.0189003	0.117183	0.0153203	0.191	0.0292359	0.136345	0.0227743	0.340208	0.0335878	0.223086	0.0284238	0.322386	0.0366057	0.321858	0.037931	0.368288	0.0526946	0.547523	0.0584329	0.920672	0.0940171
	0.0591852	0.0112618	0.0609057	0.0104912	0.115676	0.0189003	0.117943	0.0153203	0.197766	0.0292359	0.142878	0.0227743	0.347464	0.0335878	0.223666	0.0284238	0.328406	0.0366057	0.325134	0.037931	0.369543	0.0526946	0.565844	0.0584329	0.923161	0.0940171
	0.0591852	0.0115178	0.0609057	0.0107296	0.115676	0.0193299	0.117943	0.0156685	0.197766	0.0299003	0.142878	0.0232919	0.347464	0.0343511	0.223666	0.0290698	0.328406	0.0374376	0.325134	0.0387931	0.369543	0.0538922	0.565844	0.059761	0.923161	0.0961538
	0.0593959	0.0115178	0.0612586	0.0107296	0.116439	0.0193299	0.121182	0.0156685	0.201729	0.0299003	0.146525	0.0232919	0.348005	0.0343511	0.225362	0.0290698	0.35247	0.0374376	0.337929	0.0387931	0.371146	0.0538922	0.569378	0.059761	0.9713	0.0961538
	0.0593959	0.0117737	0.0612586	0.010968	0.116439	0.0197595	0.121182	0.0160167	0.201729	0.0305648	0.146525	0.0238095	0.348005	0.0351145	0.225362	0.0297158	0.35247	0.0382696	0.337929	0.0396552	0.371146	0.0550898	0.569378	0.061089	0.9713	0.0982906
	0.060494	0.0117737	0.062906	0.010968	0.117525	0.0197595	0.122333	0.0160167	0.203557	0.0305648	0.150058	0.0238095	0.357812	0.0351145	0.229165	0.0297158	0.35257	0.0382696	0.339648	0.0396552	0.378588	0.0550898	0.578343	0.061089	0.983037	0.0982906
	0.060494	0.0120297	0.062906	0.0112065	0.117525	0.020189	0.122333	0.0163649	0.203557	0.0312292	0.150058	0.0243271	0.357812	0.0358779	0.229165	0.0303618	0.35257	0.0391015	0.339648	0.0405172	0.378588	0.0562874	0.578343	0.062417	0.983037	0.100427
	0.061333	0.0120297	0.0663092	0.0112065	0.118628	0.020189	0.122809	0.0163649	0.216099	0.0312292	0.153561	0.0243271	0.364619	0.0358779	0.239749	0.0303618	0.365115	0.0391015	0.346481	0.0405172	0.38073	0.0562874	0.580893	0.062417	0.997701	0.100427
	0.061333	0.0122856	0.0663092	0.0114449	0.118628	0.0206186	0.122809	0.0167131	0.216099	0.0318937	0.153561	0.0248447	0.364619	0.0366412	0.239749	0.0310078	0.365115	0.0399334	0.346481	0.0413793	0.38073	0.057485	0.580893	0.063745	0.997701	0.102564
	0.0624501	0.0122856	0.0701754	0.0114449	0.119427	0.0206186	0.128271	0.0167131	0.219085	0.0318937	0.161429	0.0248447	0.365953	0.0366412	0.243935	0.0310078	0.374437	0.0399334	0.360502	0.0413793	0.382181	0.057485	0.585353	0.063745	1.01035	0.102564
	0.0624501	0.0125416	0.0701754	0.0116834	0.119427	0.0210481	0.128271	0.0170613	0.219085	0.0325581	0.161429	0.0253623	0.365953	0.0374046	0.243935	0.0316537	0.374437	0.0407654	0.360502	0.0422414	0.382181	0.0586826	0.585353	0.065073	1.01035	0.104701
	0.0631719	0.0125416	0.0706558	0.0116834	0.127546	0.0210481	0.128746	0.0170613	0.22512	0.0325581	0.164051	0.0253623	0.366769	0.0374046	0.259118	0.0316537	0.382123	0.0407654	0.366708	0.0422414	0.39171	0.0586826	0.595918	0.065073	1.02649	0.104701
	0.0631719	0.0127975	0.0706558	0.0119218	0.127546	0.0214777	0.128746	0.0174095	0.22512	0.0332226	0.164051	0.0258799	0.366769	0.0381679	0.259118	0.0322997	0.382123	0.0415973	0.366708	0.0431034	0.39171	0.0598802	0.595918	0.0664011	1.02649	0.106838
	0.0632016	0.0127975	0.0714878	0.0119218	0.128505	0.0214777	0.130676	0.0174095	0.235574	0.0332226	0.165167	0.0258799	0.369006	0.0381679	0.261489	0.0322997	0.383219	0.0415973	0.370862	0.0431034	0.414174	0.0598802	0.595979	0.0664011	1.03049	0.106838
	0.0632016	0.0130535	0.0714878	0.0121602	0.128505	0.0219072	0.130676	0.0177577	0.235574	0.033887	0.165167	0.0263975	0.369006	0.0389313	0.261489	0.0329457	0.383219	0.0424293	0.370862	0.0439655	0.414174	0.0610778	0.595979	0.0677291	1.03049	0.108974
	0.0634828	0.0130535	0.0717264	0.0121602	0.134344	0.0219072	0.133717	0.0177577	0.245641	0.033887	0.165211	0.0263975	0.372201	0.0389313	0.261643	0.0329457	0.392211	0.0424293	0.373409	0.0439655	0.446128	0.0610778	0.630353	0.0677291	1.03407	0.108974
	0.0634828	0.0133094	0.0717264	0.0123987	0.134344	0.0223368	0.133717	0.0181058	0.245641	0.0345515	0.165211	0.0269151	0.372201	0.0396947	0.261643	0.0335917	0.392211	0.0432612	0.373409	0.0448276	0.446128	0.0622754	0.630353	0.0690571	1.03407	0.111111
	0.0639963	0.0133094	0.0734574	0.0123987	0.135256	0.0223368	0.137055	0.0181058	0.248398	0.0345515	0.165933	0.0269151	0.381648	0.0396947	0.26389	0.0335917	0.394922	0.0432612	0.380109	0.0448276	0.464164	0.0622754	0.659401	0.0690571	1.07231	0.111111
	0.0639963	0.0135654	0.0734574	0.0126371	0.135256	0.0227663	0.137055	0.018454	0.248398	0.0352159	0.165933	0.0274327	0.381648	0.040458	0.26389	0.0342377	0.394922	0.0440932	0.380109	0.0456897	0.464164	0.0634731	0.659401	0.0703851	1.07231	0.113248
	0.0655327	0.0135654	0.0740265	0.0126371	0.137588	0.0227663	0.141929	0.018454	0.248637	0.0352159	0.166519	0.0274327	0.386838	0.040458	0.26515	0.0342377	0.396997	0.0440932	0.380155	0.0456897	0.465946	0.0634731	0.668464	0.0703851	1.08513	0.113248
	0.0655327	0.0138213	0.0740265	0.0128755	0.137588	0.0231959	0.141929	0.0188022	0.248637	0.0358804	0.166519	0.0279503	0.386838	0.0412214	0.26515	0.0348837	0.396997	0.0449251	0.380155	0.0465517	0.465946	0.0646707	0.668464	0.0717131	1.08513	0.115385
	0.0656968	0.0138213	0.0756212	0.0128755	0.139385	0.0231959	0.142139	0.0188022	0.264494	0.0358804	0.177305	0.0279503	0.390164	0.0412214	0.271438	0.0348837	0.397317	0.0449251	0.386017	0.0465517	0.471017	0.0646707	0.672262	0.0717131	1.11044	0.115385
	0.0656968	0.0140773	0.0756212	0.013114	0.139385	0.0236254	0.142139	0.0191504	0.264494	0.0365449	0.177305	0.0284679	0.390164	0.0419847	0.271438	0.0355297	0.397317	0.0457571	0.386017	0.0474138	0.471017	0.0658683	0.672262	0.0730412	1.11044	0.117521
	0.0663822	0.0140773	0.0763362	0.013114	0.142496	0.0236254	0.145547	0.0191504	0.264643	0.0365449	0.178523	0.0284679	0.394116	0.0419847	0.271864	0.0355297	0.416591	0.0457571	0.393691	0.0474138	0.478721	0.0658683	0.708737	0.0730412	1.21389	0.117521
	0.0663822	0.0143332	0.0763362	0.0133524	0.142496	0.024055	0.145547	0.0194986	0.264643	0.0372093	0.178523	0.0289855	0.394116	0.0427481	0.271864	0.0361757	0.416591	0.046589	0.393691	0.0482759	0.478721	0.0670659	0.708737	0.0743692	1.21389	0.119658
	0.066446	0.0143332	0.0765259	0.0133524	0.145081	0.024055	0.149442	0.0194986	0.268019	0.0372093	0.179887	0.0289855	0.394467	0.0427481	0.278939	0.0361757	0.41786	0.046589	0.394778	0.0482759	0.507932	0.0670659	0.758355	0.0743692	1.2168	0.119658
	0.066446	0.0145892	0.0765259	0.0135908	0.145081	0.0244845	0.149442	0.0198468	0.268019	0.0378738	0.179887	0.0295031	0.394467	0.0435115	0.278939	0.0368217	0.41786	0.047421	0.394778	0.0491379	0.507932	0.0682635	0.758355	0.0756972	1.2168	0.121795
	0.066558	0.0145892	0.0776091	0.0135908	0.145806	0.0244845	0.150423	0.0198468	0.269062	0.0378738	0.181863	0.0295031	0.412034	0.0435115	0.279044	0.0368217	0.421416	0.047421	0.396535	0.0491379	0.50956	0.0682635	0.76081	0.0756972	1.21978	0.121795
	0.066558	0.0148451	0.0776091	0.0138293	0.145806	0.0249141	0.150423	0.020195	0.269062	0.0385382	0.181863	0.0300207	0.412034	0.0442748	0.279044	0.0374677	0.421416	0.0482529	0.396535	0.05	0.50956	0.0694611	0.76081	0.0770252	1.21978	0.123932
	0.0666952	0.0148451	0.0783527	0.0138293	0.14908	0.0249141	0.151469	0.020195	0.274976	0.0385382	0.182528	0.0300207	0.415218	0.0442748	0.279109	0.0374677	0.428013	0.0482529	0.407396	0.05	0.523233	0.0694611	0.776916	0.0770252	1.23981	0.123932
	0.0666952	0.0151011	0.0783527	0.0140677	0.14908	0.0253436	0.151469	0.0205432	0.274976	0.0392027	0.182528	0.0305383	0.415218	0.0450382	0.279109	0.0381137	0.428013	0.0490849	0.407396	0.0508621	0.523233	0.0706587	0.776916	0.0783533	1.23981	0.126068
	0.0668919	0.0151011	0.0799821	0.0140677	0.149234	0.0253436	0.156559	0.0205432	0.283712	0.0392027	0.183697	0.0305383	0.41577	0.0450382	0.284539	0.0381137	0.429615	0.0490849	0.423655	0.0508621	0.531934	0.0706587	0.806096	0.0783533	1.25856	0.126068
	0.0668919	0.0153571	0.0799821	0.0143062	0.149234	0.0257732	0.156559	0.0208914	0.283712	0.0398671	0.183697	0.0310559	0.41577	0.0458015	0.284539	0.0387597	0.429615	0.0499168	0.423655	0.0517241	0.531934	0.0718563	0.806096	0.0796813	1.25856	0.128205
	0.066912	0.0153571	0.0822008	0.0143062	0.151793	0.0257732	0.157326	0.0208914	0.287026	0.0398671	0.184478	0.0310559	0.430446	0.0458015	0.294681	0.0387597	0.453311	0.0499168	0.438782	0.0517241	0.532317	0.0718563	0.821173	0.0796813	1.26197	0.128205
	0.066912	0.015613	0.0822008	0.0145446	0.151793	0.0262027	0.157326	0.0212396	0.287026	0.0405316	0.184478	0.0315735	0.430446	0.0465649	0.294681	0.0394057	0.453311	0.0507488	0.438782	0.0525862	0.532317	0.0730539	0.821173	0.0810093	1.26197	0.130342
	0.0680097	0.015613	0.085141	0.0145446	0.152177	0.0262027	0.158081	0.0212396	0.288372	0.0405316	0.18452	0.0315735	0.431152	0.0465649	0.298264	0.0394057	0.460038	0.0507488	0.442468	0.0525862	0.532953	0.0730539	0.826037	0.0810093	1.28387	0.130342
	0.0680097	0.015869	0.085141	0.014783	0.152177	0.0266323	0.158081	0.0215877	0.288372	0.041196	0.18452	0.0320911	0.431152	0.0473282	0.298264	0.0400517	0.460038	0.0515807	0.442468	0.0534483	0.532953	0.0742515	0.826037	0.0823373	1.28387	0.132479
	0.0681274	0.015869	0.0852845	0.014783	0.156242	0.0266323	0.158622	0.0215877	0.28905	0.041196	0.195528	0.0320911	0.431892	0.0473282	0.299022	0.0400517	0.462859	0.0515807	0.464171	0.0534483	0.542788	0.0742515	0.835802	0.0823373	1.30196	0.132479
	0.0681274	0.0161249	0.0852845	0.0150215	0.156242	0.0270619	0.158622	0.0219359	0.28905	0.0418605	0.195528	0.0326087	0.431892	0.0480916	0.299022	0.0406977	0.462859	0.0524126	0.464171	0.0543103	0.542788	0.0754491	0.835802	0.0836653	1.30196	0.134615
	0.0692689	0.0161249	0.0857514	0.0150215	0.158803	0.0270619	0.160486	0.0219359	0.291069	0.0418605	0.195566	0.0326087	0.442779	0.0480916	0.308346	0.0406977	0.464043	0.0524126	0.475467	0.0543103	0.565058	0.0754491	0.837446	0.0836653	1.30494	0.134615
	0.0692689	0.0163809	0.0857514	0.0152599	0.158803	0.0274914	0.160486	0.0222841	0.291069	0.0425249	0.195566	0.0331263	0.442779	0.048855	0.308346	0.0413437	0.464043	0.0532446	0.475467	0.0551724	0.565058	0.0766467	0.837446	0.0849934	1.30494	0.136752
	0.069528	0.0163809	0.0865307	0.0152599	0.16168	0.0274914	0.162176	0.0222841	0.292676	0.0425249	0.196824	0.0331263	0.443311	0.048855	0.308789	0.0413437	0.46714	0.0532446	0.490118	0.0551724	0.567481	0.0766467	0.855186	0.0849934	1.31217	0.136752
	0.069528	0.0166368	0.0865307	0.0154983	0.16168	0.027921	0.162176	0.0226323	0.292676	0.0431894	0.196824	0.0336439	0.443311	0.0496183	0.308789	0.0419897	0.46714	0.0540765	0.490118	0.0560345	0.567481	0.0778443	0.855186	0.0863214	1.31217	0.138889
	0.071379	0.0166368	0.0870091	0.0154983	0.162375	0.027921	0.163386	0.0226323	0.296508	0.0431894	0.198367	0.0336439	0.444588	0.0496183	0.310023	0.0419897	0.468571	0.0540765	0.492205	0.0560345	0.579395	0.0778443	0.865535	0.0863214	1.32115	0.138889
	0.071379	0.0168928	0.0870091	0.0157368	0.162375	0.0283505	0.163386	0.0229805	0.296508	0.0438538	0.198367	0.0341615	0.444588	0.0503817	0.310023	0.0426357	0.468571	0.0549085	0.492205	0.0568966	0.579395	0.0790419	0.865535	0.0876494	1.32115	0.141026
	0.0718389	0.0168928	0.0870353	0.0157368	0.163666	0.0283505	0.163702	0.0229805	0.310926	0.0438538	0.201263	0.0341615	0.446872	0.0503817	0.313982	0.0426357	0.471574	0.0549085	0.494666	0.0568966	0.585014	0.0790419	0.869527	0.0876494	1.3215	0.141026
	0.0718389	0.0171487	0.0870353	0.0159752	0.163666	0.0287801	0.163702	0.0233287	0.310926	0.0445183	0.201263	0.0346791	0.446872	0.051145	0.313982	0.0432817	0.471574	0.0557404	0.494666	0.0577586	0.585014	0.0802395	0.869527	0.0889774	1.3215	0.143162
	0.0727183	0.0171487	0.0924685	0.0159752	0.1645	0.0287801	0.168696	0.0233287	0.313792	0.0445183	0.204773	0.0346791	0.451224	0.051145	0.316797	0.0432817	0.483172	0.0557404	0.497531	0.0577586	0.587734	0.0802395	0.873961	0.0889774	1.3256	0.143162
	0.0727183	0.0174047	0.0924685	0.0162136	0.1645	0.0292096	0.168696	0.0236769	0.313792	0.0451827	0.204773	0.0351967	0.451224	0.0519084	0.316797	0.0439276	0.483172	0.0565724	0.497531	0.0586207	0.587734	0.0814371	0.873961	0.0903054	1.3256	0.145299
	0.0742672	0.0174047	0.0931752	0.0162136	0.164849	0.0292096	0.170579	0.0236769	0.317155	0.0451827	0.205591	0.0351967	0.456162	0.0519084	0.32001	0.0439276	0.485101	0.0565724	0.50497	0.0586207	0.605828	0.0814371	0.878905	0.0903054	1.33093	0.145299
	0.0742672	0.0176606	0.0931752	0.0164521	0.164849	0.0296392	0.170579	0.0240251	0.317155	0.0458472	0.205591	0.0357143	0.456162	0.0526718	0.32001	0.0445736	0.485101	0.0574043	0.50497	0.0594828	0.605828	0.0826347	0.878905	0.0916335	1.33093	0.147436
	0.0796017	0.0176606	0.0951175	0.0164521	0.168953	0.0296392	0.17235	0.0240251	0.317711	0.0458472	0.21043	0.0357143	0.457505	0.0526718	0.322038	0.0445736	0.488332	0.0574043	0.505214	0.0594828	0.611892	0.0826347	0.893257	0.0916335	1.33589	0.147436
	0.0796017	0.0179166	0.0951175	0.0166905	0.168953	0.0300687	0.17235	0.0243733	0.317711	0.0465116	0.21043	0.0362319	0.457505	0.0534351	0.322038	0.0452196	0.488332	0.0582363	0.505214	0.0603448	0.611892	0.0838323	0.893257	0.0929615	1.33589	0.149573
	0.0813654	0.0179166	0.0959137	0.0166905	0.179808	0.0300687	0.172835	0.0243733	0.321209	0.0465116	0.210858	0.0362319	0.473799	0.0534351	0.323578	0.0452196	0.492019	0.0582363	0.50731	0.0603448	0.616339	0.0838323	0.911646	0.0929615	1.37291	0.149573
	0.0813654	0.0181725	0.0959137	0.0169289	0.179808	0.0304983	0.172835	0.0247214	0.321209	0.0471761	0.210858	0.0367495	0.473799	0.0541985	0.323578	0.0458656	0.492019	0.0590682	0.50731	0.0612069	0.616339	0.0850299	0.911646	0.0942895	1.37291	0.151709
	0.0843872	0.0181725	0.0959946	0.0169289	0.185843	0.0304983	0.174134	0.0247214	0.326714	0.0471761	0.211827	0.0367495	0.475864	0.0541985	0.324881	0.0458656	0.502106	0.0590682	0.526536	0.0612069	0.637547	0.0850299	0.915402	0.0942895	1.43083	0.151709
	0.0843872	0.0184285	0.0959946	0.0171674	0.185843	0.0309278	0.174134	0.0250696	0.326714	0.0478405	0.211827	0.0372671	0.475864	0.0549618	0.324881	0.0465116	0.502106	0.0599002	0.526536	0.062069	0.637547	0.0862275	0.915402	0.0956175	1.43083	0.153846
	0.0867846	0.0184285	0.0979114	0.0171674	0.186927	0.0309278	0.174924	0.0250696	0.329872	0.0478405	0.216634	0.0372671	0.481649	0.0549618	0.325423	0.0465116	0.515252	0.0599002	0.539958	0.062069	0.665177	0.0862275	0.923402	0.0956175	1.43294	0.153846
	0.0867846	0.0186844	0.0979114	0.0174058	0.186927	0.0313574	0.174924	0.0254178	0.329872	0.048505	0.216634	0.0377847	0.481649	0.0557252	0.325423	0.0471576	0.515252	0.0607321	0.539958	0.062931	0.665177	0.0874251	0.923402	0.0969456	1.43294	0.155983
	0.0894811	0.0186844	0.0985937	0.0174058	0.192122	0.0313574	0.17598	0.0254178	0.336197	0.048505	0.221754	0.0377847	0.481759	0.0557252	0.327742	0.0471576	0.52279	0.0607321	0.546667	0.062931	0.666396	0.0874251	0.928846	0.0969456	1.49384	0.155983
	0.0894811	0.0189404	0.0985937	0.0176443	0.192122	0.0317869	0.17598	0.025766	0.336197	0.0491694	0.221754	0.0383023	0.481759	0.0564885	0.327742	0.0478036	0.52279	0.0615641	0.546667	0.0637931	0.666396	0.0886228	0.928846	0.0982736	1.49384	0.15812
	0.0904197	0.0189404	0.101522	0.0176443	0.192598	0.0317869	0.176576	0.025766	0.347196	0.0491694	0.22362	0.0383023	0.484	0.0564885	0.33087	0.0478036	0.524842	0.0615641	0.560967	0.0637931	0.672325	0.0886228	0.936523	0.0982736	1.5052	0.15812
	0.0904197	0.0191963	0.101522	0.0178827	0.192598	0.0322165	0.176576	0.0261142	0.347196	0.0498339	0.22362	0.0388199	0.484	0.0572519	0.33087	0.0484496	0.524842	0.062396	0.560967	0.0646552	0.672325	0.0898204	0.936523	0.0996016	1.5052	0.160256
	0.0916105	0.0191963	0.101588	0.0178827	0.19565	0.0322165	0.179108	0.0261142	0.348862	0.0498339	0.226059	0.0388199	0.484737	0.0572519	0.332338	0.0484496	0.538182	0.062396	0.562847	0.0646552	0.683622	0.0898204	0.939802	0.0996016	1.562	0.160256
	0.0916105	0.0194523	0.101588	0.0181211	0.19565	0.032646	0.179108	0.0264624	0.348862	0.0504983	0.226059	0.0393375	0.484737	0.0580153	0.332338	0.0490956	0.538182	0.063228	0.562847	0.0655172	0.683622	0.091018	0.939802	0.10093	1.562	0.162393
	0.0927086	0.0194523	0.102582	0.0181211	0.196714	0.032646	0.180686	0.0264624	0.349	0.0504983	0.228288	0.0393375	0.492797	0.0580153	0.333059	0.0490956	0.542423	0.063228	0.568632	0.0655172	0.710166	0.091018	0.942321	0.10093	1.58167	0.162393
	0.0927086	0.0197082	0.102582	0.0183596	0.196714	0.0330756	0.180686	0.0268106	0.349	0.0511628	0.228288	0.0398551	0.492797	0.0587786	0.333059	0.0497416	0.542423	0.0640599	0.568632	0.0663793	0.710166	0.0922156	0.942321	0.102258	1.58167	0.16453
	0.0936598	0.0197082	0.102669	0.0183596	0.197053	0.0330756	0.181493	0.0268106	0.35062	0.0511628	0.229569	0.0398551	0.503022	0.0587786	0.338913	0.0497416	0.562225	0.0640599	0.573973	0.0663793	0.7111	0.0922156	0.946153	0.102258	1.62977	0.16453
	0.0936598	0.0199642	0.102669	0.018598	0.197053	0.0335052	0.181493	0.0271588	0.35062	0.0518272	0.229569	0.0403727	0.503022	0.059542	0.338913	0.0503876	0.562225	0.0648918	0.573973	0.0672414	0.7111	0.0934132	0.946153	0.103586	1.62977	0.166667
	0.0942292	0.0199642	0.104562	0.018598	0.197402	0.0335052	0.182952	0.0271588	0.350843	0.0518272	0.235791	0.0403727	0.513757	0.059542	0.341982	0.0503876	0.581643	0.0648918	0.576268	0.0672414	0.722104	0.0934132	0.947834	0.103586	1.63361	0.166667
	0.0942292	0.0202201	0.104562	0.0188364	0.197402	0.0339347	0.182952	0.027507	0.350843	0.0524917	0.235791	0.0408903	0.513757	0.0603053	0.341982	0.0510336	0.581643	0.0657238	0.576268	0.0681034	0.722104	0.0946108	0.947834	0.104914	1.63361	0.168803
	0.0951881	0.0202201	0.104632	0.0188364	0.203724	0.0339347	0.18474	0.027507	0.356724	0.0524917	0.237801	0.0408903	0.516467	0.0603053	0.346194	0.0510336	0.581711	0.0657238	0.59365	0.0681034	0.724764	0.0946108	0.955046	0.104914	1.65012	0.168803
	0.0951881	0.0204761	0.104632	0.0190749	0.203724	0.0343643	0.18474	0.0278552	0.356724	0.0531561	0.237801	0.0414079	0.516467	0.0610687	0.346194	0.0516796	0.581711	0.0665557	0.59365	0.0689655	0.724764	0.0958084	0.955046	0.106242	1.65012	0.17094
	0.0952266	0.0204761	0.107243	0.0190749	0.207139	0.0343643	0.185655	0.0278552	0.361284	0.0531561	0.244272	0.0414079	0.526734	0.0610687	0.34875	0.0516796	0.592975	0.0665557	0.609074	0.0689655	0.754637	0.0958084	0.964161	0.106242	1.65343	0.17094
	0.0952266	0.020732	0.107243	0.0193133	0.207139	0.0347938	0.185655	0.0282033	0.361284	0.0538206	0.244272	0.0419255	0.526734	0.0618321	0.34875	0.0523256	0.592975	0.0673877	0.609074	0.0698276	0.754637	0.097006	0.964161	0.10757	1.65343	0.173077
	0.0957731	0.020732	0.10831	0.0193133	0.208182	0.0347938	0.185713	0.0282033	0.363826	0.0538206	0.250102	0.0419255	0.528121	0.0618321	0.350449	0.0523256	0.596839	0.0673877	0.611369	0.0698276	0.761118	0.097006	0.968375	0.10757	1.65778	0.173077
	0.0957731	0.020988	0.10831	0.0195517	0.208182	0.0352234	0.185713	0.0285515	0.363826	0.054485	0.250102	0.0424431	0.528121	0.0625954	0.350449	0.0529716	0.596839	0.0682196	0.611369	0.0706897	0.761118	0.0982036	0.968375	0.108898	1.65778	0.175214
	0.0974576	0.020988	0.108533	0.0195517	0.209345	0.0352234	0.187386	0.0285515	0.364498	0.054485	0.25295	0.0424431	0.529272	0.0625954	0.359712	0.0529716	0.601355	0.0682196	0.617847	0.0706897	0.773683	0.0982036	0.977422	0.108898	1.73489	0.175214
	0.0974576	0.0212439	0.108533	0.0197902	0.209345	0.0356529	0.187386	0.0288997	0.364498	0.0551495	0.25295	0.0429607	0.529272	0.0633588	0.359712	0.0536176	0.601355	0.0690516	0.617847	0.0715517	0.773683	0.0994012	0.977422	0.110226	1.73489	0.17735
	0.0975262	0.0212439	0.110755	0.0197902	0.210302	0.0356529	0.187438	0.0288997	0.366332	0.0551495	0.253311	0.0429607	0.533515	0.0633588	0.361711	0.0536176	0.611588	0.0690516	0.619554	0.0715517	0.79086	0.0994012	0.992213	0.110226	1.82429	0.17735
	0.0975262	0.0214999	0.110755	0.0200286	0.210302	0.0360825	0.187438	0.0292479	0.366332	0.055814	0.253311	0.0434783	0.533515	0.0641221	0.361711	0.0542636	0.611588	0.0698835	0.619554	0.0724138	0.79086	0.100599	0.992213	0.111554	1.82429	0.179487
	0.0996346	0.0214999	0.111297	0.0200286	0.216258	0.0360825	0.190993	0.0292479	0.370877	0.055814	0.255207	0.0434783	0.535006	0.0641221	0.369199	0.0542636	0.616297	0.0698835	0.627354	0.0724138	0.792038	0.100599	1.00473	0.111554	1.87133	0.179487
	0.0996346	0.0217558	0.111297	0.020267	0.216258	0.036512	0.190993	0.0295961	0.370877	0.0564784	0.255207	0.0439959	0.535006	0.0648855	0.369199	0.0549096	0.616297	0.0707155	0.627354	0.0732759	0.792038	0.101796	1.00473	0.112882	1.87133	0.181624
	0.100355	0.0217558	0.111431	0.020267	0.218774	0.036512	0.195452	0.0295961	0.376318	0.0564784	0.256534	0.0439959	0.54094	0.0648855	0.370909	0.0549096	0.621684	0.0707155	0.632127	0.0732759	0.809262	0.101796	1.01935	0.112882	1.8907	0.181624
	0.100355	0.0220118	0.111431	0.0205055	0.218774	0.0369416	0.195452	0.0299443	0.376318	0.0571429	0.256534	0.0445135	0.54094	0.0656489	0.370909	0.0555556	0.621684	0.0715474	0.632127	0.0741379	0.809262	0.102994	1.01935	0.11421	1.8907	0.183761
	0.100765	0.0220118	0.112646	0.0205055	0.219654	0.0369416	0.198962	0.0299443	0.376482	0.0571429	0.26008	0.0445135	0.544005	0.0656489	0.379056	0.0555556	0.624264	0.0715474	0.642344	0.0741379	0.809473	0.102994	1.02056	0.11421	1.94589	0.183761
	0.100765	0.0222677	0.112646	0.0207439	0.219654	0.0373711	0.198962	0.0302925	0.376482	0.0578073	0.26008	0.0450311	0.544005	0.0664122	0.379056	0.0562016	0.624264	0.0723794	0.642344	0.075	0.809473	0.104192	1.02056	0.115538	1.94589	0.185897
	0.101285	0.0222677	0.116128	0.0207439	0.219715	0.0373711	0.202992	0.0302925	0.376799	0.0578073	0.263	0.0450311	0.546495	0.0664122	0.381177	0.0562016	0.625602	0.0723794	0.653121	0.075	0.820151	0.104192	1.03347	0.115538	1.95517	0.185897
	0.101285	0.0225237	0.116128	0.0209824	0.219715	0.0378007	0.202992	0.0306407	0.376799	0.0584718	0.263	0.0455487	0.546495	0.0671756	0.381177	0.0568475	0.625602	0.0732113	0.653121	0.0758621	0.820151	0.105389	1.03347	0.116866	1.95517	0.188034
	0.102283	0.0225237	0.116672	0.0209824	0.220612	0.0378007	0.203523	0.0306407	0.381346	0.0584718	0.26767	0.0455487	0.547013	0.0671756	0.382218	0.0568475	0.631561	0.0732113	0.667737	0.0758621	0.86066	0.105389	1.05741	0.116866	2.00805	0.188034
	0.102283	0.0227796	0.116672	0.0212208	0.220612	0.0382302	0.203523	0.0309889	0.381346	0.0591362	0.26767	0.0460663	0.547013	0.0679389	0.382218	0.0574935	0.631561	0.0740433	0.667737	0.0767241	0.86066	0.106587	1.05741	0.118194	2.00805	0.190171
	0.102331	0.0227796	0.116695	0.0212208	0.228612	0.0382302	0.203978	0.0309889	0.381467	0.0591362	0.281928	0.0460663	0.547246	0.0679389	0.388952	0.0574935	0.64175	0.0740433	0.673693	0.0767241	0.861366	0.106587	1.06686	0.118194	2.03	0.190171
	0.102331	0.0230356	0.116695	0.0214592	0.228612	0.0386598	0.203978	0.031337	0.381467	0.0598007	0.281928	0.0465839	0.547246	0.0687023	0.388952	0.0581395	0.64175	0.0748752	0.673693	0.0775862	0.861366	0.107784	1.06686	0.119522	2.03	0.192308
	0.102465	0.0230356	0.117722	0.0214592	0.228974	0.0386598	0.215159	0.031337	0.383395	0.0598007	0.285815	0.0465839	0.554283	0.0687023	0.38928	0.0581395	0.643972	0.0748752	0.681394	0.0775862	0.866535	0.107784	1.06918	0.119522	2.07972	0.192308
	0.102465	0.0232915	0.117722	0.0216977	0.228974	0.0390893	0.215159	0.0316852	0.383395	0.0604651	0.285815	0.0471014	0.554283	0.0694656	0.38928	0.0587855	0.643972	0.0757072	0.681394	0.0784483	0.866535	0.108982	1.06918	0.12085	2.07972	0.194444
	0.103122	0.0232915	0.118274	0.0216977	0.232342	0.0390893	0.219775	0.0316852	0.384957	0.0604651	0.292013	0.0471014	0.557777	0.0694656	0.389312	0.0587855	0.663796	0.0757072	0.696027	0.0784483	0.880712	0.108982	1.07118	0.12085	2.09987	0.194444
	0.103122	0.0235475	0.118274	0.0219361	0.232342	0.0395189	0.219775	0.0320334	0.384957	0.0611296	0.292013	0.047619	0.557777	0.070229	0.389312	0.0594315	0.663796	0.0765391	0.696027	0.0793103	0.880712	0.11018	1.07118	0.122178	2.09987	0.196581
	0.104385	0.0235475	0.119337	0.0219361	0.23279	0.0395189	0.222507	0.0320334	0.386136	0.0611296	0.292427	0.047619	0.558766	0.070229	0.395462	0.0594315	0.668502	0.0765391	0.699069	0.0793103	0.915524	0.11018	1.08784	0.122178	2.11084	0.196581
	0.104385	0.0238034	0.119337	0.0221745	0.23279	0.0399485	0.222507	0.0323816	0.386136	0.061794	0.292427	0.0481366	0.558766	0.0709924	0.395462	0.0600775	0.668502	0.077371	0.699069	0.0801724	0.915524	0.111377	1.08784	0.123506	2.11084	0.198718
	0.10468	0.0238034	0.122011	0.0221745	0.238253	0.0399485	0.224276	0.0323816	0.388008	0.061794	0.297375	0.0481366	0.567421	0.0709924	0.403926	0.0600775	0.686805	0.077371	0.705045	0.0801724	0.933729	0.111377	1.08855	0.123506	2.14207	0.198718
	0.10468	0.0240594	0.122011	0.022413	0.238253	0.040378	0.224276	0.0327298	0.388008	0.0624585	0.297375	0.0486542	0.567421	0.0717557	0.403926	0.0607235	0.686805	0.078203	0.705045	0.0810345	0.933729	0.112575	1.08855	0.124834	2.14207	0.200855
	0.105061	0.0240594	0.122164	0.022413	0.241187	0.040378	0.22602	0.0327298	0.388537	0.0624585	0.297988	0.0486542	0.571589	0.0717557	0.40541	0.0607235	0.687104	0.078203	0.717643	0.0810345	0.936281	0.112575	1.11832	0.124834	2.1447	0.200855
	0.105061	0.0243153	0.122164	0.0226514	0.241187	0.0408076	0.22602	0.033078	0.388537	0.0631229	0.297988	0.0491718	0.571589	0.0725191	0.40541	0.0613695	0.687104	0.0790349	0.717643	0.0818966	0.936281	0.113772	1.11832	0.126162	2.1447	0.202991
	0.105212	0.0243153	0.122911	0.0226514	0.242246	0.0408076	0.22785	0.033078	0.389802	0.0631229	0.30203	0.0491718	0.573322	0.0725191	0.407204	0.0613695	0.687173	0.0790349	0.723639	0.0818966	0.941066	0.113772	1.13222	0.126162	2.17954	0.202991
	0.105212	0.0245713	0.122911	0.0228898	0.242246	0.0412371	0.22785	0.0334262	0.389802	0.0637874	0.30203	0.0496894	0.573322	0.0732824	0.407204	0.0620155	0.687173	0.0798669	0.723639	0.0827586	0.941066	0.11497	1.13222	0.12749	2.17954	0.205128
	0.108347	0.0245713	0.126163	0.0228898	0.244007	0.0412371	0.228737	0.0334262	0.392381	0.0637874	0.302055	0.0496894	0.574251	0.0732824	0.407279	0.0620155	0.687623	0.0798669	0.72728	0.0827586	0.96769	0.11497	1.146	0.12749	2.18821	0.205128
	0.108347	0.0248272	0.126163	0.0231283	0.244007	0.0416667	0.228737	0.0337744	0.392381	0.0644518	0.302055	0.050207	0.574251	0.0740458	0.407279	0.0626615	0.687623	0.0806988	0.72728	0.0836207	0.96769	0.116168	1.146	0.128818	2.18821	0.207265
	0.108642	0.0248272	0.12626	0.0231283	0.244243	0.0416667	0.234036	0.0337744	0.393505	0.0644518	0.302613	0.050207	0.580681	0.0740458	0.410083	0.0626615	0.691113	0.0806988	0.739642	0.0836207	0.969956	0.116168	1.16427	0.128818	2.18879	0.207265
	0.108642	0.0250832	0.12626	0.0233667	0.244243	0.0420962	0.234036	0.0341226	0.393505	0.0651163	0.302613	0.0507246	0.580681	0.0748092	0.410083	0.0633075	0.691113	0.0815308	0.739642	0.0844828	0.969956	0.117365	1.16427	0.130146	2.18879	0.209402
	0.108964	0.0250832	0.127868	0.0233667	0.2479	0.0420962	0.234255	0.0341226	0.398014	0.0651163	0.304443	0.0507246	0.582815	0.0748092	0.415841	0.0633075	0.699745	0.0815308	0.74442	0.0844828	0.979207	0.117365	1.16569	0.130146	2.21817	0.209402
	0.108964	0.0253391	0.127868	0.0236052	0.2479	0.0425258	0.234255	0.0344708	0.398014	0.0657807	0.304443	0.0512422	0.582815	0.0755725	0.415841	0.0639535	0.699745	0.0823627	0.74442	0.0853448	0.979207	0.118563	1.16569	0.131474	2.21817	0.211538
	0.110146	0.0253391	0.127877	0.0236052	0.24844	0.0425258	0.235128	0.0344708	0.402492	0.0657807	0.308134	0.0512422	0.5872	0.0755725	0.427662	0.0639535	0.70017	0.0823627	0.744483	0.0853448	0.988709	0.118563	1.18052	0.131474	2.21864	0.211538
	0.110146	0.0255951	0.127877	0.0238436	0.24844	0.0429553	0.235128	0.0348189	0.402492	0.0664452	0.308134	0.0517598	0.5872	0.0763359	0.427662	0.0645995	0.70017	0.0831947	0.744483	0.0862069	0.988709	0.11976	1.18052	0.132802	2.21864	0.213675
	0.110159	0.0255951	0.130071	0.0238436	0.250762	0.0429553	0.236454	0.0348189	0.415752	0.0664452	0.312768	0.0517598	0.602553	0.0763359	0.429416	0.0645995	0.702191	0.0831947	0.752828	0.0862069	0.991997	0.11976	1.1861	0.132802	2.2254	0.213675
	0.110159	0.025851	0.130071	0.024082	0.250762	0.0433849	0.236454	0.0351671	0.415752	0.0671096	0.312768	0.0522774	0.602553	0.0770992	0.429416	0.0652455	0.702191	0.0840266	0.752828	0.087069	0.991997	0.120958	1.1861	0.13413	2.2254	0.215812
	0.117019	0.025851	0.130331	0.024082	0.256177	0.0433849	0.236644	0.0351671	0.419087	0.0671096	0.313181	0.0522774	0.609545	0.0770992	0.433524	0.0652455	0.710147	0.0840266	0.755634	0.087069	0.99554	0.120958	1.19261	0.13413	2.2439	0.215812
	0.117019	0.026107	0.130331	0.0243205	0.256177	0.0438144	0.236644	0.0355153	0.419087	0.0677741	0.313181	0.052795	0.609545	0.0778626	0.433524	0.0658915	0.710147	0.0848586	0.755634	0.087931	0.99554	0.122156	1.19261	0.135458	2.2439	0.217949
	0.118099	0.026107	0.130425	0.0243205	0.25822	0.0438144	0.243638	0.0355153	0.429167	0.0677741	0.318672	0.052795	0.620355	0.0778626	0.444238	0.0658915	0.716999	0.0848586	0.758243	0.087931	1.02364	0.122156	1.21134	0.135458	2.25251	0.217949
	0.118099	0.0263629	0.130425	0.0245589	0.25822	0.044244	0.243638	0.0358635	0.429167	0.0684385	0.318672	0.0533126	0.620355	0.078626	0.444238	0.0665375	0.716999	0.0856905	0.758243	0.0887931	1.02364	0.123353	1.21134	0.136786	2.25251	0.220085
	0.118368	0.0263629	0.133431	0.0245589	0.258357	0.044244	0.245802	0.0358635	0.429342	0.0684385	0.320618	0.0533126	0.625339	0.078626	0.451763	0.0665375	0.71727	0.0856905	0.767136	0.0887931	1.04619	0.123353	1.21391	0.136786	2.29969	0.220085
	0.118368	0.0266189	0.133431	0.0247973	0.258357	0.0446735	0.245802	0.0362117	0.429342	0.069103	0.320618	0.0538302	0.625339	0.0793893	0.451763	0.0671835	0.71727	0.0865225	0.767136	0.0896552	1.04619	0.124551	1.21391	0.138114	2.29969	0.222222
	0.120432	0.0266189	0.134643	0.0247973	0.259468	0.0446735	0.248504	0.0362117	0.438977	0.069103	0.321369	0.0538302	0.62544	0.0793893	0.45373	0.0671835	0.718029	0.0865225	0.768577	0.0896552	1.05603	0.124551	1.24111	0.138114	2.33081	0.222222
	0.120432	0.0268748	0.134643	0.0250358	0.259468	0.0451031	0.248504	0.0365599	0.438977	0.0697674	0.321369	0.0543478	0.62544	0.0801527	0.45373	0.0678295	0.718029	0.0873544	0.768577	0.0905172	1.05603	0.125749	1.24111	0.139442	2.33081	0.224359
	0.121273	0.0268748	0.135986	0.0250358	0.259789	0.0451031	0.251613	0.0365599	0.442463	0.0697674	0.328738	0.0543478	0.630854	0.0801527	0.457898	0.0678295	0.729115	0.0873544	0.789001	0.0905172	1.06703	0.125749	1.24606	0.139442	2.33119	0.224359
	0.121273	0.0271308	0.135986	0.0252742	0.259789	0.0455326	0.251613	0.0369081	0.442463	0.0704319	0.328738	0.0548654	0.630854	0.080916	0.457898	0.0684755	0.729115	0.0881864	0.789001	0.0913793	1.06703	0.126946	1.24606	0.14077	2.33119	0.226496
	0.121592	0.0271308	0.137403	0.0252742	0.262567	0.0455326	0.252979	0.0369081	0.445977	0.0704319	0.329273	0.0548654	0.635278	0.080916	0.458581	0.0684755	0.754058	0.0881864	0.799606	0.0913793	1.08408	0.126946	1.24734	0.14077	2.34171	0.226496
	0.121592	0.0273867	0.137403	0.0255126	0.262567	0.0459622	0.252979	0.0372563	0.445977	0.0710963	0.329273	0.055383	0.635278	0.0816794	0.458581	0.0691214	0.754058	0.0890183	0.799606	0.0922414	1.08408	0.128144	1.24734	0.142098	2.34171	0.228632
	0.121729	0.0273867	0.138084	0.0255126	0.263825	0.0459622	0.260507	0.0372563	0.449364	0.0710963	0.330254	0.055383	0.635964	0.0816794	0.460049	0.0691214	0.778373	0.0890183	0.806221	0.0922414	1.09447	0.128144	1.24963	0.142098	2.36474	0.228632
	0.121729	0.0276427	0.138084	0.0257511	0.263825	0.0463918	0.260507	0.0376045	0.449364	0.0717608	0.330254	0.0559006	0.635964	0.0824427	0.460049	0.0697674	0.778373	0.0898502	0.806221	0.0931034	1.09447	0.129341	1.24963	0.143426	2.36474	0.230769
	0.122806	0.0276427	0.138919	0.0257511	0.266096	0.0463918	0.261173	0.0376045	0.452542	0.0717608	0.333385	0.0559006	0.639454	0.0824427	0.468697	0.0697674	0.803976	0.0898502	0.82076	0.0931034	1.10675	0.129341	1.27719	0.143426	2.41287	0.230769
	0.122806	0.0278986	0.138919	0.0259895	0.266096	0.0468213	0.261173	0.0379526	0.452542	0.0724252	0.333385	0.0564182	0.639454	0.0832061	0.468697	0.0704134	0.803976	0.0906822	0.82076	0.0939655	1.10675	0.130539	1.27719	0.144754	2.41287	0.232906
	0.123607	0.0278986	0.141511	0.0259895	0.269629	0.0468213	0.261331	0.0379526	0.456388	0.0724252	0.344373	0.0564182	0.65265	0.0832061	0.481746	0.0704134	0.80637	0.0906822	0.831101	0.0939655	1.15185	0.130539	1.27946	0.144754	2.45229	0.232906
	0.123607	0.0281546	0.141511	0.0262279	0.269629	0.0472509	0.261331	0.0383008	0.456388	0.0730897	0.344373	0.0569358	0.65265	0.0839695	0.481746	0.0710594	0.80637	0.0915141	0.831101	0.0948276	1.15185	0.131737	1.27946	0.146082	2.45229	0.235043
	0.125722	0.0281546	0.144127	0.0262279	0.272513	0.0472509	0.263364	0.0383008	0.458696	0.0730897	0.351351	0.0569358	0.655935	0.0839695	0.486508	0.0710594	0.810732	0.0915141	0.831451	0.0948276	1.16438	0.131737	1.28234	0.146082	2.45572	0.235043
	0.125722	0.0284105	0.144127	0.0264664	0.272513	0.0476804	0.263364	0.038649	0.458696	0.0737542	0.351351	0.0574534	0.655935	0.0847328	0.486508	0.0717054	0.810732	0.0923461	0.831451	0.0956897	1.16438	0.132934	1.28234	0.14741	2.45572	0.237179
	0.130171	0.0284105	0.147285	0.0264664	0.273976	0.0476804	0.263658	0.038649	0.459394	0.0737542	0.355972	0.0574534	0.657184	0.0847328	0.487199	0.0717054	0.813949	0.0923461	0.836632	0.0956897	1.17087	0.132934	1.30502	0.14741	2.45592	0.237179
	0.130171	0.0286665	0.147285	0.0267048	0.273976	0.04811	0.263658	0.0389972	0.459394	0.0744186	0.355972	0.057971	0.657184	0.0854962	0.487199	0.0723514	0.813949	0.093178	0.836632	0.0965517	1.17087	0.134132	1.30502	0.148738	2.45592	0.239316
	0.130275	0.0286665	0.147762	0.0267048	0.274921	0.04811	0.267035	0.0389972	0.459831	0.0744186	0.359439	0.057971	0.657518	0.0854962	0.500193	0.0723514	0.830709	0.093178	0.837335	0.0965517	1.17416	0.134132	1.31624	0.148738	2.54642	0.239316
	0.130275	0.0289224	0.147762	0.0269433	0.274921	0.0485395	0.267035	0.0393454	0.459831	0.0750831	0.359439	0.0584886	0.657518	0.0862595	0.500193	0.0729974	0.830709	0.09401	0.837335	0.0974138	1.17416	0.135329	1.31624	0.150066	2.54642	0.241453
	0.131826	0.0289224	0.148493	0.0269433	0.275298	0.0485395	0.268508	0.0393454	0.459957	0.0750831	0.361854	0.0584886	0.669426	0.0862595	0.502079	0.0729974	0.84205	0.09401	0.838875	0.0974138	1.18076	0.135329	1.36107	0.150066	2.56702	0.241453
	0.131826	0.0291784	0.148493	0.0271817	0.275298	0.0489691	0.268508	0.0396936	0.459957	0.0757475	0.361854	0.0590062	0.669426	0.0870229	0.502079	0.0736434	0.84205	0.0948419	0.838875	0.0982759	1.18076	0.136527	1.36107	0.151394	2.56702	0.24359
	0.132331	0.0291784	0.149771	0.0271817	0.277606	0.0489691	0.270834	0.0396936	0.461956	0.0757475	0.364387	0.0590062	0.672392	0.0870229	0.506214	0.0736434	0.843315	0.0948419	0.856949	0.0982759	1.20168	0.136527	1.3695	0.151394	2.63519	0.24359
	0.132331	0.0294343	0.149771	0.0274201	0.277606	0.0493986	0.270834	0.0400418	0.461956	0.076412	0.364387	0.0595238	0.672392	0.0877863	0.506214	0.0742894	0.843315	0.0956739	0.856949	0.0991379	1.20168	0.137725	1.3695	0.152722	2.63519	0.245726
	0.134569	0.0294343	0.149771	0.0274201	0.281684	0.0493986	0.271357	0.0400418	0.464874	0.076412	0.368158	0.0595238	0.674967	0.0877863	0.511434	0.0742894	0.848763	0.0956739	0.883528	0.0991379	1.22105	0.137725	1.39173	0.152722	2.64285	0.245726
	0.134569	0.0296903	0.149771	0.0276586	0.281684	0.0498282	0.271357	0.04039	0.464874	0.0770764	0.368158	0.0600414	0.674967	0.0885496	0.511434	0.0749354	0.848763	0.0965058	0.883528	0.1	1.22105	0.138922	1.39173	0.15405	2.64285	0.247863
	0.138103	0.0296903	0.15051	0.0276586	0.289339	0.0498282	0.275629	0.04039	0.469105	0.0770764	0.370665	0.0600414	0.679602	0.0885496	0.516762	0.0749354	0.851505	0.0965058	0.88467	0.1	1.23866	0.138922	1.40911	0.15405	2.65148	0.247863
	0.138103	0.0299463	0.15051	0.027897	0.289339	0.0502577	0.275629	0.0407382	0.469105	0.0777409	0.370665	0.060559	0.679602	0.089313	0.516762	0.0755814	0.851505	0.0973378	0.88467	0.100862	1.23866	0.14012	1.40911	0.155378	2.65148	0.25
	0.138429	0.0299463	0.153244	0.027897	0.293392	0.0502577	0.281151	0.0407382	0.472157	0.0777409	0.374306	0.060559	0.683986	0.089313	0.516829	0.0755814	0.853415	0.0973378	0.886774	0.100862	1.24615	0.14012	1.41239	0.155378	2.65245	0.25
	0.138429	0.0302022	0.153244	0.0281354	0.293392	0.0506873	0.281151	0.0410864	0.472157	0.0784053	0.374306	0.0610766	0.683986	0.0900763	0.516829	0.0762274	0.853415	0.0981697	0.886774	0.101724	1.24615	0.141317	1.41239	0.156707	2.65245	0.252137
	0.138909	0.0302022	0.153662	0.0281354	0.295355	0.0506873	0.283932	0.0410864	0.472493	0.0784053	0.380507	0.0610766	0.688364	0.0900763	0.524693	0.0762274	0.86062	0.0981697	0.893551	0.101724	1.26391	0.141317	1.41878	0.156707	2.67478	0.252137
	0.138909	0.0304582	0.153662	0.0283739	0.295355	0.0511168	0.283932	0.0414345	0.472493	0.0790698	0.380507	0.0615942	0.688364	0.0908397	0.524693	0.0768734	0.86062	0.0990017	0.893551	0.102586	1.26391	0.142515	1.41878	0.158035	2.67478	0.254274
	0.139204	0.0304582	0.153831	0.0283739	0.29865	0.0511168	0.28508	0.0414345	0.473588	0.0790698	0.406132	0.0615942	0.690066	0.0908397	0.527014	0.0768734	0.861341	0.0990017	0.895576	0.102586	1.2756	0.142515	1.44667	0.158035	2.74075	0.254274
	0.139204	0.0307141	0.153831	0.0286123	0.29865	0.0515464	0.28508	0.0417827	0.473588	0.0797342	0.406132	0.0621118	0.690066	0.0916031	0.527014	0.0775194	0.861341	0.0998336	0.895576	0.103448	1.2756	0.143713	1.44667	0.159363	2.74075	0.25641
	0.140354	0.0307141	0.155624	0.0286123	0.303476	0.0515464	0.286947	0.0417827	0.473636	0.0797342	0.409756	0.0621118	0.691501	0.0916031	0.528499	0.0775194	0.866534	0.0998336	0.90326	0.103448	1.28666	0.143713	1.45484	0.159363	2.76478	0.25641
	0.140354	0.0309701	0.155624	0.0288507	0.303476	0.0519759	0.286947	0.0421309	0.473636	0.0803987	0.409756	0.0626294	0.691501	0.0923664	0.528499	0.0781654	0.866534	0.100666	0.90326	0.10431	1.28666	0.14491	1.45484	0.160691	2.76478	0.258547
	0.142566	0.0309701	0.157273	0.0288507	0.308386	0.0519759	0.28945	0.0421309	0.478145	0.0803987	0.414257	0.0626294	0.718528	0.0923664	0.532422	0.0781654	0.882647	0.100666	0.911515	0.10431	1.28735	0.14491	1.45721	0.160691	2.77133	0.258547
	0.142566	0.031226	0.157273	0.0290892	0.308386	0.0524055	0.28945	0.0424791	0.478145	0.0810631	0.414257	0.063147	0.718528	0.0931298	0.532422	0.0788114	0.882647	0.101498	0.911515	0.105172	1.28735	0.146108	1.45721	0.162019	2.77133	0.260684
	0.14318	0.031226	0.159434	0.0290892	0.313167	0.0524055	0.295068	0.0424791	0.478719	0.0810631	0.416432	0.063147	0.722562	0.0931298	0.544138	0.0788114	0.894863	0.101498	0.915793	0.105172	1.28945	0.146108	1.45966	0.162019	2.78098	0.260684
	0.14318	0.031482	0.159434	0.0293276	0.313167	0.0528351	0.295068	0.0428273	0.478719	0.0817276	0.416432	0.0636646	0.722562	0.0938931	0.544138	0.0794574	0.894863	0.102329	0.915793	0.106034	1.28945	0.147305	1.45966	0.163347	2.78098	0.262821
	0.146578	0.031482	0.16117	0.0293276	0.314105	0.0528351	0.29542	0.0428273	0.480263	0.0817276	0.417313	0.0636646	0.728067	0.0938931	0.544628	0.0794574	0.90822	0.102329	0.917931	0.106034	1.29674	0.147305	1.46444	0.163347	2.79238	0.262821
	0.146578	0.0317379	0.16117	0.029566	0.314105	0.0532646	0.29542	0.0431755	0.480263	0.082392	0.417313	0.0641822	0.728067	0.0946565	0.544628	0.0801034	0.90822	0.103161	0.917931	0.106897	1.29674	0.148503	1.46444	0.164675	2.79238	0.264957
	0.146643	0.0317379	0.16141	0.029566	0.315177	0.0532646	0.296694	0.0431755	0.484227	0.082392	0.419249	0.0641822	0.728192	0.0946565	0.545479	0.0801034	0.91514	0.103161	0.920767	0.106897	1.29947	0.148503	1.48257	0.164675	2.80392	0.264957
	0.146643	0.0319939	0.16141	0.0298045	0.315177	0.0536942	0.296694	0.0435237	0.484227	0.0830565	0.419249	0.0646998	0.728192	0.0954198	0.545479	0.0807494	0.91514	0.103993	0.920767	0.107759	1.29947	0.149701	1.48257	0.166003	2.80392	0.267094
	0.147778	0.0319939	0.164141	0.0298045	0.315606	0.0536942	0.297311	0.0435237	0.49059	0.0830565	0.42998	0.0646998	0.730065	0.0954198	0.548239	0.0807494	0.940482	0.103993	0.939844	0.107759	1.3046	0.149701	1.5272	0.166003	2.80394	0.267094
	0.147778	0.0322498	0.164141	0.0300429	0.315606	0.0541237	0.297311	0.0438719	0.49059	0.0837209	0.42998	0.0652174	0.730065	0.0961832	0.548239	0.0813953	0.940482	0.104825	0.939844	0.108621	1.3046	0.150898	1.5272	0.167331	2.80394	0.269231
	0.148253	0.0322498	0.167921	0.0300429	0.317492	0.0541237	0.29737	0.0438719	0.491121	0.0837209	0.434286	0.0652174	0.733185	0.0961832	0.559327	0.0813953	0.941678	0.104825	0.944964	0.108621	1.31129	0.150898	1.54045	0.167331	2.84385	0.269231
	0.148253	0.0325058	0.167921	0.0302814	0.317492	0.0545533	0.29737	0.0442201	0.491121	0.0843854	0.434286	0.065735	0.733185	0.0969466	0.559327	0.0820413	0.941678	0.105657	0.944964	0.109483	1.31129	0.152096	1.54045	0.168659	2.84385	0.271368
	0.149653	0.0325058	0.171406	0.0302814	0.317863	0.0545533	0.299495	0.0442201	0.491647	0.0843854	0.438315	0.065735	0.742204	0.0969466	0.561569	0.0820413	0.950285	0.105657	0.946657	0.109483	1.33508	0.152096	1.54275	0.168659	2.85622	0.271368
	0.149653	0.0327617	0.171406	0.0305198	0.317863	0.0549828	0.299495	0.0445682	0.491647	0.0850498	0.438315	0.0662526	0.742204	0.0977099	0.561569	0.0826873	0.950285	0.106489	0.946657	0.110345	1.33508	0.153293	1.54275	0.169987	2.85622	0.273504
	0.150067	0.0327617	0.173563	0.0305198	0.31792	0.0549828	0.300298	0.0445682	0.493348	0.0850498	0.439855	0.0662526	0.748046	0.0977099	0.595481	0.0826873	0.955293	0.106489	0.954743	0.110345	1.34041	0.153293	1.54503	0.169987	2.85669	0.273504
	0.150067	0.0330177	0.173563	0.0307582	0.31792	0.0554124	0.300298	0.0449164	0.493348	0.0857143	0.439855	0.0667702	0.748046	0.0984733	0.595481	0.0833333	0.955293	0.107321	0.954743	0.111207	1.34041	0.154491	1.54503	0.171315	2.85669	0.275641
	0.15056	0.0330177	0.174442	0.0307582	0.320888	0.0554124	0.303539	0.0449164	0.495036	0.0857143	0.448084	0.0667702	0.760003	0.0984733	0.604364	0.0833333	0.961051	0.107321	0.957239	0.111207	1.36672	0.154491	1.57932	0.171315	2.99768	0.275641
	0.15056	0.0332736	0.174442	0.0309967	0.320888	0.0558419	0.303539	0.0452646	0.495036	0.0863787	0.448084	0.0672878	0.760003	0.0992366	0.604364	0.0839793	0.961051	0.108153	0.957239	0.112069	1.36672	0.155689	1.57932	0.172643	2.99768	0.277778
	0.150826	0.0332736	0.176279	0.0309967	0.32417	0.0558419	0.304018	0.0452646	0.495767	0.0863787	0.475051	0.0672878	0.771736	0.0992366	0.607211	0.0839793	0.979587	0.108153	0.987539	0.112069	1.36897	0.155689	1.59119	0.172643	3.05472	0.277778
	0.150826	0.0335296	0.176279	0.0312351	0.32417	0.0562715	0.304018	0.0456128	0.495767	0.0870432	0.475051	0.0678054	0.771736	0.1	0.607211	0.0846253	0.979587	0.108985	0.987539	0.112931	1.36897	0.156886	1.59119	0.173971	3.05472	0.279915
	0.151264	0.0335296	0.176464	0.0312351	0.324556	0.0562715	0.304643	0.0456128	0.499586	0.0870432	0.475412	0.0678054	0.777455	0.1	0.610116	0.0846253	0.988124	0.108985	0.988511	0.112931	1.36902	0.156886	1.62043	0.173971	3.18179	0.279915
	0.151264	0.0337855	0.176464	0.0314735	0.324556	0.056701	0.304643	0.045961	0.499586	0.0877076	0.475412	0.068323	0.777455	0.100763	0.610116	0.0852713	0.988124	0.109817	0.988511	0.113793	1.36902	0.158084	1.62043	0.175299	3.18179	0.282051
	0.152767	0.0337855	0.176466	0.0314735	0.325198	0.056701	0.306622	0.045961	0.49995	0.0877076	0.476559	0.068323	0.779871	0.100763	0.614105	0.0852713	0.993248	0.109817	0.990204	0.113793	1.37612	0.158084	1.62956	0.175299	3.1892	0.282051
	0.152767	0.0340415	0.176466	0.031712	0.325198	0.0571306	0.306622	0.0463092	0.49995	0.0883721	0.476559	0.0688406	0.779871	0.101527	0.614105	0.0859173	0.993248	0.110649	0.990204	0.114655	1.37612	0.159281	1.62956	0.176627	3.1892	0.284188
	0.153101	0.0340415	0.17663	0.031712	0.331154	0.0571306	0.306841	0.0463092	0.50007	0.0883721	0.482571	0.0688406	0.781618	0.101527	0.615131	0.0859173	1.00696	0.110649	1.01538	0.114655	1.37897	0.159281	1.63138	0.176627	3.23799	0.284188
	0.153101	0.0342974	0.17663	0.0319504	0.331154	0.0575601	0.306841	0.0466574	0.50007	0.0890365	0.482571	0.0693582	0.781618	0.10229	0.615131	0.0865633	1.00696	0.111481	1.01538	0.115517	1.37897	0.160479	1.63138	0.177955	3.23799	0.286325
	0.153826	0.0342974	0.177861	0.0319504	0.331702	0.0575601	0.307988	0.0466574	0.500495	0.0890365	0.492785	0.0693582	0.790199	0.10229	0.63474	0.0865633	1.01465	0.111481	1.01876	0.115517	1.38233	0.160479	1.63372	0.177955	3.26337	0.286325
	0.153826	0.0345534	0.177861	0.0321888	0.331702	0.0579897	0.307988	0.0470056	0.500495	0.089701	0.492785	0.0698758	0.790199	0.103053	0.63474	0.0872093	1.01465	0.112313	1.01876	0.116379	1.38233	0.161677	1.63372	0.179283	3.26337	0.288462
	0.15561	0.0345534	0.17923	0.0321888	0.334672	0.0579897	0.310202	0.0470056	0.502938	0.089701	0.496592	0.0698758	0.796165	0.103053	0.645816	0.0872093	1.01894	0.112313	1.01972	0.116379	1.405	0.161677	1.64323	0.179283	3.3292	0.288462
	0.15561	0.0348093	0.17923	0.0324273	0.334672	0.0584192	0.310202	0.0473538	0.502938	0.0903654	0.496592	0.0703934	0.796165	0.103817	0.645816	0.0878553	1.01894	0.113145	1.01972	0.117241	1.405	0.162874	1.64323	0.180611	3.3292	0.290598
	0.15826	0.0348093	0.179656	0.0324273	0.345614	0.0584192	0.310603	0.0473538	0.503375	0.0903654	0.499912	0.0703934	0.805233	0.103817	0.646738	0.0878553	1.01926	0.113145	1.03485	0.117241	1.41644	0.162874	1.64614	0.180611	3.38532	0.290598
	0.15826	0.0350653	0.179656	0.0326657	0.345614	0.0588488	0.310603	0.0477019	0.503375	0.0910299	0.499912	0.070911	0.805233	0.10458	0.646738	0.0885013	1.01926	0.113977	1.03485	0.118103	1.41644	0.164072	1.64614	0.181939	3.38532	0.292735
	0.159747	0.0350653	0.181911	0.0326657	0.348262	0.0588488	0.311361	0.0477019	0.522989	0.0910299	0.503677	0.070911	0.806972	0.10458	0.6509	0.0885013	1.01927	0.113977	1.0428	0.118103	1.43293	0.164072	1.66935	0.181939	3.42718	0.292735
	0.159747	0.0353212	0.181911	0.0329041	0.348262	0.0592784	0.311361	0.0480501	0.522989	0.0916944	0.503677	0.0714286	0.806972	0.105344	0.6509	0.0891473	1.01927	0.114809	1.0428	0.118966	1.43293	0.165269	1.66935	0.183267	3.42718	0.294872
	0.160334	0.0353212	0.18213	0.0329041	0.353313	0.0592784	0.311478	0.0480501	0.524166	0.0916944	0.504366	0.0714286	0.814448	0.105344	0.651183	0.0891473	1.01951	0.114809	1.04991	0.118966	1.44062	0.165269	1.67445	0.183267	3.43826	0.294872
	0.160334	0.0355772	0.18213	0.0331426	0.353313	0.0597079	0.311478	0.0483983	0.524166	0.0923588	0.504366	0.0719462	0.814448	0.106107	0.651183	0.0897933	1.01951	0.115641	1.04991	0.119828	1.44062	0.166467	1.67445	0.184595	3.43826	0.297009
	0.160607	0.0355772	0.182584	0.0331426	0.354572	0.0597079	0.314502	0.0483983	0.524891	0.0923588	0.50661	0.0719462	0.818337	0.106107	0.656902	0.0897933	1.0242	0.115641	1.05395	0.119828	1.45242	0.166467	1.68796	0.184595	3.52992	0.297009
	0.160607	0.0358331	0.182584	0.033381	0.354572	0.0601375	0.314502	0.0487465	0.524891	0.0930233	0.50661	0.0724638	0.818337	0.10687	0.656902	0.0904393	1.0242	0.116473	1.05395	0.12069	1.45242	0.167665	1.68796	0.185923	3.52992	0.299145
	0.162669	0.0358331	0.185081	0.033381	0.356588	0.0601375	0.317287	0.0487465	0.528584	0.0930233	0.507937	0.0724638	0.850534	0.10687	0.656961	0.0904393	1.03464	0.116473	1.05692	0.12069	1.45789	0.167665	1.68948	0.185923	3.64063	0.299145
	0.162669	0.0360891	0.185081	0.0336195	0.356588	0.060567	0.317287	0.0490947	0.528584	0.0936877	0.507937	0.0729814	0.850534	0.107634	0.656961	0.0910853	1.03464	0.117304	1.05692	0.121552	1.45789	0.168862	1.68948	0.187251	3.64063	0.301282
	0.162777	0.0360891	0.185832	0.0336195	0.359234	0.060567	0.318872	0.0490947	0.529121	0.0936877	0.514681	0.0729814	0.857065	0.107634	0.657803	0.0910853	1.03644	0.117304	1.09994	0.121552	1.48581	0.168862	1.70916	0.187251	3.66794	0.301282
	0.162777	0.036345	0.185832	0.0338579	0.359234	0.0609966	0.318872	0.0494429	0.529121	0.0943522	0.514681	0.073499	0.857065	0.108397	0.657803	0.0917313	1.03644	0.118136	1.09994	0.122414	1.48581	0.17006	1.70916	0.188579	3.66794	0.303419
	0.162996	0.036345	0.186589	0.0338579	0.359249	0.0609966	0.319754	0.0494429	0.531689	0.0943522	0.515317	0.073499	0.86222	0.108397	0.676534	0.0917313	1.0455	0.118136	1.10619	0.122414	1.48688	0.17006	1.7187	0.188579	3.67045	0.303419
	0.162996	0.036601	0.186589	0.0340963	0.359249	0.0614261	0.319754	0.0497911	0.531689	0.0950166	0.515317	0.0740166	0.86222	0.10916	0.676534	0.0923773	1.0455	0.118968	1.10619	0.123276	1.48688	0.171257	1.7187	0.189907	3.67045	0.305556
	0.164183	0.036601	0.186907	0.0340963	0.362356	0.0614261	0.319974	0.0497911	0.55128	0.0950166	0.518354	0.0740166	0.874283	0.10916	0.676924	0.0923773	1.04754	0.118968	1.1134	0.123276	1.50777	0.171257	1.72465	0.189907	3.68213	0.305556
	0.164183	0.0368569	0.186907	0.0343348	0.362356	0.0618557	0.319974	0.0501393	0.55128	0.0956811	0.518354	0.0745342	0.874283	0.109924	0.676924	0.0930233	1.04754	0.1198	1.1134	0.124138	1.50777	0.172455	1.72465	0.191235	3.68213	0.307692
	0.164261	0.0368569	0.189429	0.0343348	0.364944	0.0618557	0.321023	0.0501393	0.552938	0.0956811	0.525815	0.0745342	0.875149	0.109924	0.68161	0.0930233	1.05743	0.1198	1.13219	0.124138	1.51298	0.172455	1.72708	0.191235	3.71957	0.307692
	0.164261	0.0371129	0.189429	0.0345732	0.364944	0.0622852	0.321023	0.0504875	0.552938	0.0963455	0.525815	0.0750518	0.875149	0.110687	0.68161	0.0936693	1.05743	0.120632	1.13219	0.125	1.51298	0.173653	1.72708	0.192563	3.71957	0.309829
	0.165303	0.0371129	0.191288	0.0345732	0.366163	0.0622852	0.326796	0.0504875	0.553826	0.0963455	0.529492	0.0750518	0.894518	0.110687	0.692497	0.0936693	1.06319	0.120632	1.1688	0.125	1.53271	0.173653	1.72984	0.192563	3.72666	0.309829
	0.165303	0.0373688	0.191288	0.0348116	0.366163	0.0627148	0.326796	0.0508357	0.553826	0.09701	0.529492	0.0755694	0.894518	0.11145	0.692497	0.0943152	1.06319	0.121464	1.1688	0.125862	1.53271	0.17485	1.72984	0.193891	3.72666	0.311966
	0.16656	0.0373688	0.192785	0.0348116	0.367492	0.0627148	0.327665	0.0508357	0.572124	0.09701	0.535673	0.0755694	0.894901	0.11145	0.700355	0.0943152	1.06839	0.121464	1.18052	0.125862	1.54144	0.17485	1.73382	0.193891	3.75309	0.311966
	0.16656	0.0376248	0.192785	0.0350501	0.367492	0.0631443	0.327665	0.0511838	0.572124	0.0976744	0.535673	0.076087	0.894901	0.112214	0.700355	0.0949612	1.06839	0.122296	1.18052	0.126724	1.54144	0.176048	1.73382	0.195219	3.75309	0.314103
	0.167303	0.0376248	0.193475	0.0350501	0.367926	0.0631443	0.335928	0.0511838	0.572209	0.0976744	0.53849	0.076087	0.898573	0.112214	0.70677	0.0949612	1.07233	0.122296	1.19897	0.126724	1.5724	0.176048	1.7366	0.195219	3.78236	0.314103
	0.167303	0.0378807	0.193475	0.0352885	0.367926	0.0635739	0.335928	0.051532	0.572209	0.0983389	0.53849	0.0766046	0.898573	0.112977	0.70677	0.0956072	1.07233	0.123128	1.19897	0.127586	1.5724	0.177246	1.7366	0.196547	3.78236	0.316239
	0.167477	0.0378807	0.194822	0.0352885	0.370828	0.0635739	0.336702	0.051532	0.585098	0.0983389	0.541106	0.0766046	0.904039	0.112977	0.714604	0.0956072	1.07551	0.123128	1.2015	0.127586	1.59641	0.177246	1.75114	0.196547	3.80516	0.316239
	0.167477	0.0381367	0.194822	0.0355269	0.370828	0.0640034	0.336702	0.0518802	0.585098	0.0990033	0.541106	0.0771222	0.904039	0.11374	0.714604	0.0962532	1.07551	0.12396	1.2015	0.128448	1.59641	0.178443	1.75114	0.197875	3.80516	0.318376
	0.167879	0.0381367	0.195283	0.0355269	0.370841	0.0640034	0.340952	0.0518802	0.586589	0.0990033	0.545936	0.0771222	0.910477	0.11374	0.715888	0.0962532	1.11792	0.12396	1.20481	0.128448	1.6116	0.178443	1.75222	0.197875	3.80682	0.318376
	0.167879	0.0383926	0.195283	0.0357654	0.370841	0.064433	0.340952	0.0522284	0.586589	0.0996678	0.545936	0.0776398	0.910477	0.114504	0.715888	0.0968992	1.11792	0.124792	1.20481	0.12931	1.6116	0.179641	1.75222	0.199203	3.80682	0.320513
	0.171978	0.0383926	0.196647	0.0357654	0.373886	0.064433	0.344803	0.0522284	0.587567	0.0996678	0.550547	0.0776398	0.916537	0.114504	0.723951	0.0968992	1.1265	0.124792	1.20487	0.12931	1.61428	0.179641	1.76535	0.199203	3.83333	0.320513
	0.171978	0.0386486	0.196647	0.0360038	0.373886	0.0648625	0.344803	0.0525766	0.587567	0.100332	0.550547	0.0781573	0.916537	0.115267	0.723951	0.0975452	1.1265	0.125624	1.20487	0.130172	1.61428	0.180838	1.76535	0.200531	3.83333	0.32265
	0.176653	0.0386486	0.200848	0.0360038	0.377108	0.0648625	0.346766	0.0525766	0.588276	0.100332	0.550938	0.0781573	0.92717	0.115267	0.725315	0.0975452	1.12663	0.125624	1.20667	0.130172	1.62406	0.180838	1.78877	0.200531	3.87285	0.32265
	0.176653	0.0389045	0.200848	0.0362423	0.377108	0.0652921	0.346766	0.0529248	0.588276	0.100997	0.550938	0.0786749	0.92717	0.116031	0.725315	0.0981912	1.12663	0.126456	1.20667	0.131034	1.62406	0.182036	1.78877	0.201859	3.87285	0.324786
	0.177779	0.0389045	0.201558	0.0362423	0.381681	0.0652921	0.346959	0.0529248	0.588624	0.100997	0.552697	0.0786749	0.936203	0.116031	0.727076	0.0981912	1.13323	0.126456	1.20839	0.131034	1.6387	0.182036	1.80393	0.201859	3.87669	0.324786
	0.177779	0.0391605	0.201558	0.0364807	0.381681	0.0657216	0.346959	0.053273	0.588624	0.101661	0.552697	0.0791925	0.936203	0.116794	0.727076	0.0988372	1.13323	0.127288	1.20839	0.131897	1.6387	0.183234	1.80393	0.203187	3.87669	0.326923
	0.177986	0.0391605	0.20787	0.0364807	0.383763	0.0657216	0.349656	0.053273	0.597237	0.101661	0.553133	0.0791925	0.948268	0.116794	0.735201	0.0988372	1.13507	0.127288	1.2098	0.131897	1.66606	0.183234	1.81804	0.203187	3.87898	0.326923
	0.177986	0.0394164	0.20787	0.0367191	0.383763	0.0661512	0.349656	0.0536212	0.597237	0.102326	0.553133	0.0797101	0.948268	0.117557	0.735201	0.0994832	1.13507	0.12812	1.2098	0.132759	1.66606	0.184431	1.81804	0.204515	3.87898	0.32906
	0.17853	0.0394164	0.207948	0.0367191	0.384153	0.0661512	0.354634	0.0536212	0.597282	0.102326	0.553279	0.0797101	0.967942	0.117557	0.737211	0.0994832	1.13771	0.12812	1.21358	0.132759	1.67375	0.184431	1.87947	0.204515	3.9068	0.32906
	0.17853	0.0396724	0.207948	0.0369576	0.384153	0.0665808	0.354634	0.0539694	0.597282	0.10299	0.553279	0.0802277	0.967942	0.118321	0.737211	0.100129	1.13771	0.128952	1.21358	0.133621	1.67375	0.185629	1.87947	0.205843	3.9068	0.331197
	0.178601	0.0396724	0.210289	0.0369576	0.384402	0.0665808	0.361704	0.0539694	0.599949	0.10299	0.555965	0.0802277	0.969449	0.118321	0.737522	0.100129	1.1392	0.128952	1.21833	0.133621	1.67467	0.185629	1.8797	0.205843	3.9228	0.331197
	0.178601	0.0399283	0.210289	0.037196	0.384402	0.0670103	0.361704	0.0543175	0.599949	0.103654	0.555965	0.0807453	0.969449	0.119084	0.737522	0.100775	1.1392	0.129784	1.21833	0.134483	1.67467	0.186826	1.8797	0.207171	3.9228	0.333333
	0.178841	0.0399283	0.216198	0.037196	0.385332	0.0670103	0.362465	0.0543175	0.601191	0.103654	0.557953	0.0807453	0.982261	0.119084	0.742313	0.100775	1.14682	0.129784	1.2202	0.134483	1.70428	0.186826	1.88289	0.207171	4.05702	0.333333
	0.178841	0.0401843	0.216198	0.0374344	0.385332	0.0674399	0.362465	0.0546657	0.601191	0.104319	0.557953	0.0812629	0.982261	0.119847	0.742313	0.101421	1.14682	0.130616	1.2202	0.135345	1.70428	0.188024	1.88289	0.208499	4.05702	0.33547
	0.17904	0.0401843	0.216805	0.0374344	0.391152	0.0674399	0.362722	0.0546657	0.61607	0.104319	0.560279	0.0812629	1.00978	0.119847	0.750238	0.101421	1.14981	0.130616	1.22286	0.135345	1.71249	0.188024	1.89927	0.208499	4.06366	0.33547
	0.17904	0.0404402	0.216805	0.0376729	0.391152	0.0678694	0.362722	0.0550139	0.61607	0.104983	0.560279	0.0817805	1.00978	0.120611	0.750238	0.102067	1.14981	0.131448	1.22286	0.136207	1.71249	0.189222	1.89927	0.209827	4.06366	0.337607
	0.181009	0.0404402	0.217114	0.0376729	0.392842	0.0678694	0.36292	0.0550139	0.619263	0.104983	0.569457	0.0817805	1.01482	0.120611	0.767999	0.102067	1.16516	0.131448	1.22329	0.136207	1.71903	0.189222	1.90014	0.209827	4.08928	0.337607
	0.181009	0.0406962	0.217114	0.0379113	0.392842	0.068299	0.36292	0.0553621	0.619263	0.105648	0.569457	0.0822981	1.01482	0.121374	0.767999	0.102713	1.16516	0.13228	1.22329	0.137069	1.71903	0.190419	1.90014	0.211155	4.08928	0.339744
	0.182901	0.0406962	0.218407	0.0379113	0.394075	0.068299	0.363463	0.0553621	0.624797	0.105648	0.573926	0.0822981	1.01963	0.121374	0.777671	0.102713	1.17326	0.13228	1.24043	0.137069	1.72343	0.190419	1.90946	0.211155	4.12608	0.339744
	0.182901	0.0409521	0.218407	0.0381497	0.394075	0.0687285	0.363463	0.0557103	0.624797	0.106312	0.573926	0.0828157	1.01963	0.122137	0.777671	0.103359	1.17326	0.133111	1.24043	0.137931	1.72343	0.191617	1.90946	0.212483	4.12608	0.34188
	0.184037	0.0409521	0.219395	0.0381497	0.396399	0.0687285	0.367404	0.0557103	0.627416	0.106312	0.577789	0.0828157	1.02045	0.122137	0.789219	0.103359	1.17676	0.133111	1.25686	0.137931	1.72576	0.191617	1.95733	0.212483	4.1337	0.34188
	0.184037	0.0412081	0.219395	0.0383882	0.396399	0.0691581	0.367404	0.0560585	0.627416	0.106977	0.577789	0.0833333	1.02045	0.122901	0.789219	0.104005	1.17676	0.133943	1.25686	0.138793	1.72576	0.192814	1.95733	0.213811	4.1337	0.344017
	0.187542	0.0412081	0.220097	0.0383882	0.399644	0.0691581	0.367594	0.0560585	0.62751	0.106977	0.581225	0.0833333	1.02289	0.122901	0.790711	0.104005	1.18743	0.133943	1.25827	0.138793	1.72752	0.192814	1.96759	0.213811	4.17894	0.344017
	0.187542	0.041464	0.220097	0.0386266	0.399644	0.0695876	0.367594	0.0564067	0.62751	0.107641	0.581225	0.0838509	1.02289	0.123664	0.790711	0.104651	1.18743	0.134775	1.25827	0.139655	1.72752	0.194012	1.96759	0.215139	4.17894	0.346154
	0.187876	0.041464	0.221473	0.0386266	0.400603	0.0695876	0.371793	0.0564067	0.631259	0.107641	0.582277	0.0838509	1.02406	0.123664	0.794403	0.104651	1.19694	0.134775	1.27039	0.139655	1.73652	0.194012	1.97616	0.215139	4.19278	0.346154
	0.187876	0.04172	0.221473	0.038865	0.400603	0.0700172	0.371793	0.0567549	0.631259	0.108306	0.582277	0.0843685	1.02406	0.124427	0.794403	0.105297	1.19694	0.135607	1.27039	0.140517	1.73652	0.19521	1.97616	0.216467	4.19278	0.348291
	0.189821	0.04172	0.221674	0.038865	0.407766	0.0700172	0.373357	0.0567549	0.638076	0.108306	0.588948	0.0843685	1.03297	0.124427	0.813738	0.105297	1.19814	0.135607	1.27271	0.140517	1.77043	0.19521	1.99184	0.216467	4.20988	0.348291
	0.189821	0.0419759	0.221674	0.0391035	0.407766	0.0704467	0.373357	0.0571031	0.638076	0.10897	0.588948	0.0848861	1.03297	0.125191	0.813738	0.105943	1.19814	0.136439	1.27271	0.141379	1.77043	0.196407	1.99184	0.217795	4.20988	0.350427
	0.190256	0.0419759	0.223345	0.0391035	0.412464	0.0704467	0.376989	0.0571031	0.65323	0.10897	0.593098	0.0848861	1.03466	0.125191	0.821042	0.105943	1.19898	0.136439	1.28277	0.141379	1.78184	0.196407	2.02022	0.217795	4.22479	0.350427
	0.190256	0.0422319	0.223345	0.0393419	0.412464	0.0708763	0.376989	0.0574513	0.65323	0.109635	0.593098	0.0854037	1.03466	0.125954	0.821042	0.106589	1.19898	0.137271	1.28277	0.142241	1.78184	0.197605	2.02022	0.219124	4.22479	0.352564
	0.192956	0.0422319	0.226283	0.0393419	0.414899	0.0708763	0.378106	0.0574513	0.65899	0.109635	0.593602	0.0854037	1.04213	0.125954	0.822358	0.106589	1.1999	0.137271	1.30208	0.142241	1.78507	0.197605	2.0279	0.219124	4.24121	0.352564
	0.192956	0.0424878	0.226283	0.0395804	0.414899	0.0713058	0.378106	0.0577994	0.65899	0.110299	0.593602	0.0859213	1.04213	0.126718	0.822358	0.107235	1.1999	0.138103	1.30208	0.143103	1.78507	0.198802	2.0279	0.220452	4.24121	0.354701
	0.194043	0.0424878	0.22663	0.0395804	0.416577	0.0713058	0.38034	0.0577994	0.659006	0.110299	0.599704	0.0859213	1.04806	0.126718	0.823344	0.107235	1.20175	0.138103	1.30937	0.143103	1.78939	0.198802	2.03814	0.220452	4.30176	0.354701
	0.194043	0.0427438	0.22663	0.0398188	0.416577	0.0717354	0.38034	0.0581476	0.659006	0.110963	0.599704	0.0864389	1.04806	0.127481	0.823344	0.107881	1.20175	0.138935	1.30937	0.143966	1.78939	0.2	2.03814	0.22178	4.30176	0.356838
	0.194518	0.0427438	0.226705	0.0398188	0.419288	0.0717354	0.382764	0.0581476	0.659093	0.110963	0.604726	0.0864389	1.06353	0.127481	0.829541	0.107881	1.20384	0.138935	1.31635	0.143966	1.79077	0.2	2.04302	0.22178	4.31542	0.356838
	0.194518	0.0429997	0.226705	0.0400572	0.419288	0.0721649	0.382764	0.0584958	0.659093	0.111628	0.604726	0.0869565	1.06353	0.128244	0.829541	0.108527	1.20384	0.139767	1.31635	0.144828	1.79077	0.201198	2.04302	0.223108	4.31542	0.358974
	0.194738	0.0429997	0.227524	0.0400572	0.420939	0.0721649	0.383598	0.0584958	0.664719	0.111628	0.614715	0.0869565	1.07051	0.128244	0.832237	0.108527	1.2088	0.139767	1.32296	0.144828	1.79138	0.201198	2.04938	0.223108	4.33714	0.358974
	0.194738	0.0432557	0.227524	0.0402957	0.420939	0.0725945	0.383598	0.058844	0.664719	0.112292	0.614715	0.0874741	1.07051	0.129008	0.832237	0.109173	1.2088	0.140599	1.32296	0.14569	1.79138	0.202395	2.04938	0.224436	4.33714	0.361111
	0.195418	0.0432557	0.228328	0.0402957	0.424511	0.0725945	0.385995	0.058844	0.670588	0.112292	0.623021	0.0874741	1.07432	0.129008	0.837806	0.109173	1.21376	0.140599	1.32333	0.14569	1.823	0.202395	2.05215	0.224436	4.36651	0.361111
	0.195418	0.0435116	0.228328	0.0405341	0.424511	0.0730241	0.385995	0.0591922	0.670588	0.112957	0.623021	0.0879917	1.07432	0.129771	0.837806	0.109819	1.21376	0.141431	1.32333	0.146552	1.823	0.203593	2.05215	0.225764	4.36651	0.363248
	0.195831	0.0435116	0.228519	0.0405341	0.426021	0.0730241	0.386724	0.0591922	0.678562	0.112957	0.632969	0.0879917	1.07971	0.129771	0.846853	0.109819	1.21528	0.141431	1.3273	0.146552	1.83836	0.203593	2.05473	0.225764	4.40095	0.363248
	0.195831	0.0437676	0.228519	0.0407725	0.426021	0.0734536	0.386724	0.0595404	0.678562	0.113621	0.632969	0.0885093	1.07971	0.130534	0.846853	0.110465	1.21528	0.142263	1.3273	0.147414	1.83836	0.20479	2.05473	0.227092	4.40095	0.365385
	0.196584	0.0437676	0.228555	0.0407725	0.438485	0.0734536	0.387812	0.0595404	0.680074	0.113621	0.633687	0.0885093	1.08162	0.130534	0.847592	0.110465	1.21993	0.142263	1.34413	0.147414	1.88002	0.20479	2.06139	0.227092	4.45262	0.365385
	0.196584	0.0440235	0.228555	0.041011	0.438485	0.0738832	0.387812	0.0598886	0.680074	0.114286	0.633687	0.0890269	1.08162	0.131298	0.847592	0.111111	1.21993	0.143095	1.34413	0.148276	1.88002	0.205988	2.06139	0.22842	4.45262	0.367521
	0.196927	0.0440235	0.230407	0.041011	0.443517	0.0738832	0.404714	0.0598886	0.710081	0.114286	0.640021	0.0890269	1.08963	0.131298	0.848884	0.111111	1.23858	0.143095	1.35292	0.148276	1.88604	0.205988	2.06518	0.22842	4.56198	0.367521
	0.196927	0.0442795	0.230407	0.0412494	0.443517	0.0743127	0.404714	0.0602368	0.710081	0.11495	0.640021	0.0895445	1.08963	0.132061	0.848884	0.111757	1.23858	0.143927	1.35292	0.149138	1.88604	0.207186	2.06518	0.229748	4.56198	0.369658
	0.197056	0.0442795	0.231107	0.0412494	0.445325	0.0743127	0.415938	0.0602368	0.710119	0.11495	0.64105	0.0895445	1.09128	0.132061	0.862539	0.111757	1.24545	0.143927	1.35466	0.149138	1.90269	0.207186	2.07179	0.229748	4.56495	0.369658
	0.197056	0.0445354	0.231107	0.0414878	0.445325	0.0747423	0.415938	0.060585	0.710119	0.115615	0.64105	0.0900621	1.09128	0.132824	0.862539	0.112403	1.24545	0.144759	1.35466	0.15	1.90269	0.208383	2.07179	0.231076	4.56495	0.371795
	0.198115	0.0445354	0.231271	0.0414878	0.445516	0.0747423	0.419122	0.060585	0.711702	0.115615	0.647819	0.0900621	1.09799	0.132824	0.86257	0.112403	1.25099	0.144759	1.36933	0.15	1.9077	0.208383	2.09175	0.231076	4.60382	0.371795
	0.198115	0.0447914	0.231271	0.0417263	0.445516	0.0751718	0.419122	0.0609331	0.711702	0.116279	0.647819	0.0905797	1.09799	0.133588	0.86257	0.113049	1.25099	0.145591	1.36933	0.150862	1.9077	0.209581	2.09175	0.232404	4.60382	0.373932
	0.198222	0.0447914	0.231404	0.0417263	0.451317	0.0751718	0.422218	0.0609331	0.715755	0.116279	0.65186	0.0905797	1.10817	0.133588	0.867233	0.113049	1.25139	0.145591	1.37195	0.150862	1.91339	0.209581	2.13825	0.232404	4.60805	0.373932
	0.198222	0.0450474	0.231404	0.0419647	0.451317	0.0756014	0.422218	0.0612813	0.715755	0.116944	0.65186	0.0910973	1.10817	0.134351	0.867233	0.113695	1.25139	0.146423	1.37195	0.151724	1.91339	0.210778	2.13825	0.233732	4.60805	0.376068
	0.198271	0.0450474	0.231904	0.0419647	0.45552	0.0756014	0.426407	0.0612813	0.716446	0.116944	0.651881	0.0910973	1.10993	0.134351	0.871915	0.113695	1.27939	0.146423	1.38275	0.151724	1.92028	0.210778	2.15021	0.233732	4.63426	0.376068
	0.198271	0.0453033	0.231904	0.0422031	0.45552	0.0760309	0.426407	0.0616295	0.716446	0.117608	0.651881	0.0916149	1.10993	0.135115	0.871915	0.114341	1.27939	0.147255	1.38275	0.152586	1.92028	0.211976	2.15021	0.23506	4.63426	0.378205
	0.198385	0.0453033	0.232287	0.0422031	0.456948	0.0760309	0.426729	0.0616295	0.725899	0.117608	0.656649	0.0916149	1.11287	0.135115	0.873033	0.114341	1.28666	0.147255	1.40908	0.152586	1.93367	0.211976	2.1845	0.23506	4.64135	0.378205
	0.198385	0.0455593	0.232287	0.0424416	0.456948	0.0764605	0.426729	0.0619777	0.725899	0.118272	0.656649	0.0921325	1.11287	0.135878	0.873033	0.114987	1.28666	0.148087	1.40908	0.153448	1.93367	0.213174	2.1845	0.236388	4.64135	0.380342
	0.200109	0.0455593	0.236175	0.0424416	0.458526	0.0764605	0.426909	0.0619777	0.73259	0.118272	0.658211	0.0921325	1.11694	0.135878	0.87912	0.114987	1.30837	0.148087	1.41415	0.153448	1.94128	0.213174	2.18989	0.236388	4.71382	0.380342
	0.200109	0.0458152	0.236175	0.04268	0.458526	0.07689	0.426909	0.0623259	0.73259	0.118937	0.658211	0.0926501	1.11694	0.136641	0.87912	0.115633	1.30837	0.148918	1.41415	0.15431	1.94128	0.214371	2.18989	0.237716	4.71382	0.382479
	0.200198	0.0458152	0.240031	0.04268	0.461571	0.07689	0.429166	0.0623259	0.733973	0.118937	0.660438	0.0926501	1.12408	0.136641	0.879472	0.115633	1.32541	0.148918	1.41457	0.15431	1.94947	0.214371	2.19813	0.237716	4.73176	0.382479
	0.200198	0.0460712	0.240031	0.0429185	0.461571	0.0773196	0.429166	0.0626741	0.733973	0.119601	0.660438	0.0931677	1.12408	0.137405	0.879472	0.116279	1.32541	0.14975	1.41457	0.155172	1.94947	0.215569	2.19813	0.239044	4.73176	0.384615
	0.200433	0.0460712	0.24084	0.0429185	0.46487	0.0773196	0.429786	0.0626741	0.743061	0.119601	0.661185	0.0931677	1.142	0.137405	0.882579	0.116279	1.32749	0.14975	1.42737	0.155172	1.96332	0.215569	2.21754	0.239044	4.74046	0.384615
	0.200433	0.0463271	0.24084	0.0431569	0.46487	0.0777491	0.429786	0.0630223	0.743061	0.120266	0.661185	0.0936853	1.142	0.138168	0.882579	0.116925	1.32749	0.150582	1.42737	0.156034	1.96332	0.216766	2.21754	0.240372	4.74046	0.386752
	0.200806	0.0463271	0.245608	0.0431569	0.466734	0.0777491	0.431408	0.0630223	0.746222	0.120266	0.662503	0.0936853	1.15217	0.138168	0.888571	0.116925	1.32935	0.150582	1.43072	0.156034	1.96636	0.216766	2.23478	0.240372	4.75882	0.386752
	0.200806	0.0465831	0.245608	0.0433953	0.466734	0.0781787	0.431408	0.0633705	0.746222	0.12093	0.662503	0.0942029	1.15217	0.138931	0.888571	0.117571	1.32935	0.151414	1.43072	0.156897	1.96636	0.217964	2.23478	0.2417	4.75882	0.388889
	0.201857	0.0465831	0.246171	0.0433953	0.467097	0.0781787	0.435472	0.0633705	0.750443	0.12093	0.669775	0.0942029	1.16276	0.138931	0.897202	0.117571	1.3362	0.151414	1.43351	0.156897	1.99934	0.217964	2.26036	0.2417	4.89031	0.388889
	0.201857	0.046839	0.246171	0.0436338	0.467097	0.0786082	0.435472	0.0637187	0.750443	0.121595	0.669775	0.0947205	1.16276	0.139695	0.897202	0.118217	1.3362	0.152246	1.43351	0.157759	1.99934	0.219162	2.26036	0.243028	4.89031	0.391026
	0.203109	0.046839	0.24631	0.0436338	0.46799	0.0786082	0.437243	0.0637187	0.768972	0.121595	0.673052	0.0947205	1.19321	0.139695	0.905598	0.118217	1.35173	0.152246	1.43582	0.157759	2.01684	0.219162	2.28338	0.243028	4.89122	0.391026
	0.203109	0.047095	0.24631	0.0438722	0.46799	0.0790378	0.437243	0.0640669	0.768972	0.122259	0.673052	0.0952381	1.19321	0.140458	0.905598	0.118863	1.35173	0.153078	1.43582	0.158621	2.01684	0.220359	2.28338	0.244356	4.89122	0.393162
	0.203921	0.047095	0.251733	0.0438722	0.470845	0.0790378	0.439204	0.0640669	0.770523	0.122259	0.677766	0.0952381	1.197	0.140458	0.919091	0.118863	1.37894	0.153078	1.44863	0.158621	2.04363	0.220359	2.3034	0.244356	4.92403	0.393162
	0.203921	0.0473509	0.251733	0.0441106	0.470845	0.0794674	0.439204	0.064415	0.770523	0.122924	0.677766	0.0957557	1.197	0.141221	0.919091	0.119509	1.37894	0.15391	1.44863	0.159483	2.04363	0.221557	2.3034	0.245684	4.92403	0.395299
	0.204462	0.0473509	0.252424	0.0441106	0.478896	0.0794674	0.442443	0.064415	0.771567	0.122924	0.681262	0.0957557	1.20367	0.141221	0.92132	0.119509	1.38668	0.15391	1.4512	0.159483	2.07878	0.221557	2.30922	0.245684	4.92705	0.395299
	0.204462	0.0476069	0.252424	0.0443491	0.478896	0.0798969	0.442443	0.0647632	0.771567	0.123588	0.681262	0.0962733	1.20367	0.141985	0.92132	0.120155	1.38668	0.154742	1.4512	0.160345	2.07878	0.222754	2.30922	0.247012	4.92705	0.397436
	0.204891	0.0476069	0.255029	0.0443491	0.479129	0.0798969	0.444313	0.0647632	0.779251	0.123588	0.682719	0.0962733	1.20947	0.141985	0.921958	0.120155	1.39871	0.154742	1.46858	0.160345	2.07953	0.222754	2.31294	0.247012	4.97402	0.397436
	0.204891	0.0478628	0.255029	0.0445875	0.479129	0.0803265	0.444313	0.0651114	0.779251	0.124252	0.682719	0.0967909	1.20947	0.142748	0.921958	0.120801	1.39871	0.155574	1.46858	0.161207	2.07953	0.223952	2.31294	0.24834	4.97402	0.399573
	0.205639	0.0478628	0.255201	0.0445875	0.487595	0.0803265	0.446489	0.0651114	0.7793	0.124252	0.685405	0.0967909	1.21168	0.142748	0.922349	0.120801	1.39898	0.155574	1.47114	0.161207	2.10308	0.223952	2.3202	0.24834	5.01486	0.399573
	0.205639	0.0481188	0.255201	0.0448259	0.487595	0.080756	0.446489	0.0654596	0.7793	0.124917	0.685405	0.0973085	1.21168	0.143511	0.922349	0.121447	1.39898	0.156406	1.47114	0.162069	2.10308	0.22515	2.3202	0.249668	5.01486	0.401709
	0.209073	0.0481188	0.257199	0.0448259	0.487898	0.080756	0.447145	0.0654596	0.780625	0.124917	0.691962	0.0973085	1.21628	0.143511	0.923351	0.121447	1.3996	0.156406	1.48294	0.162069	2.11304	0.22515	2.32446	0.249668	5.01828	0.401709
	0.209073	0.0483747	0.257199	0.0450644	0.487898	0.0811856	0.447145	0.0658078	0.780625	0.125581	0.691962	0.0978261	1.21628	0.144275	0.923351	0.122093	1.3996	0.157238	1.48294	0.162931	2.11304	0.226347	2.32446	0.250996	5.01828	0.403846
	0.209904	0.0483747	0.257747	0.0450644	0.498221	0.0811856	0.450714	0.0658078	0.78503	0.125581	0.692042	0.0978261	1.22661	0.144275	0.928624	0.122093	1.4081	0.157238	1.49489	0.162931	2.14012	0.226347	2.33241	0.250996	5.11213	0.403846
	0.209904	0.0486307	0.257747	0.0453028	0.498221	0.0816151	0.450714	0.066156	0.78503	0.126246	0.692042	0.0983437	1.22661	0.145038	0.928624	0.122739	1.4081	0.15807	1.49489	0.163793	2.14012	0.227545	2.33241	0.252324	5.11213	0.405983
	0.211238	0.0486307	0.258614	0.0453028	0.499875	0.0816151	0.453136	0.066156	0.788378	0.126246	0.696066	0.0983437	1.25309	0.145038	0.928644	0.122739	1.41485	0.15807	1.49739	0.163793	2.14123	0.227545	2.36135	0.252324	5.145	0.405983
	0.211238	0.0488866	0.258614	0.0455412	0.499875	0.0820447	0.453136	0.0665042	0.788378	0.12691	0.696066	0.0988613	1.25309	0.145802	0.928644	0.123385	1.41485	0.158902	1.49739	0.164655	2.14123	0.228743	2.36135	0.253652	5.145	0.40812
	0.211777	0.0488866	0.259948	0.0455412	0.502211	0.0820447	0.455127	0.0665042	0.791748	0.12691	0.703697	0.0988613	1.26828	0.145802	0.930076	0.123385	1.41978	0.158902	1.5007	0.164655	2.14788	0.228743	2.37065	0.253652	5.16268	0.40812
	0.211777	0.0491426	0.259948	0.0457797	0.502211	0.0824742	0.455127	0.0668524	0.791748	0.127575	0.703697	0.0993789	1.26828	0.146565	0.930076	0.124031	1.41978	0.159734	1.5007	0.165517	2.14788	0.22994	2.37065	0.25498	5.16268	0.410256
	0.214012	0.0491426	0.260116	0.0457797	0.502787	0.0824742	0.455895	0.0668524	0.797379	0.127575	0.705421	0.0993789	1.27466	0.146565	0.939198	0.124031	1.43767	0.159734	1.5034	0.165517	2.15206	0.22994	2.45459	0.25498	5.1728	0.410256
	0.214012	0.0493985	0.260116	0.0460181	0.502787	0.0829038	0.455895	0.0672006	0.797379	0.128239	0.705421	0.0998965	1.27466	0.147328	0.939198	0.124677	1.43767	0.160566	1.5034	0.166379	2.15206	0.231138	2.45459	0.256308	5.1728	0.412393
	0.214026	0.0493985	0.267512	0.0460181	0.503608	0.0829038	0.45761	0.0672006	0.81207	0.128239	0.707861	0.0998965	1.28024	0.147328	0.939406	0.124677	1.44088	0.160566	1.5037	0.166379	2.16289	0.231138	2.45861	0.256308	5.19766	0.412393
	0.214026	0.0496545	0.267512	0.0462566	0.503608	0.0833333	0.45761	0.0675487	0.81207	0.128904	0.707861	0.100414	1.28024	0.148092	0.939406	0.125323	1.44088	0.161398	1.5037	0.167241	2.16289	0.232335	2.45861	0.257636	5.19766	0.41453
	0.214144	0.0496545	0.267581	0.0462566	0.506181	0.0833333	0.458653	0.0675487	0.812915	0.128904	0.710687	0.100414	1.28115	0.148092	0.939918	0.125323	1.45624	0.161398	1.52422	0.167241	2.1852	0.232335	2.469	0.257636	5.26539	0.41453
	0.214144	0.0499104	0.267581	0.046495	0.506181	0.0837629	0.458653	0.0678969	0.812915	0.129568	0.710687	0.100932	1.28115	0.148855	0.939918	0.125969	1.45624	0.16223	1.52422	0.168103	2.1852	0.233533	2.469	0.258964	5.26539	0.416667
	0.21582	0.0499104	0.268401	0.046495	0.509437	0.0837629	0.458951	0.0678969	0.817871	0.129568	0.712305	0.100932	1.2858	0.148855	0.945757	0.125969	1.45965	0.16223	1.52829	0.168103	2.20349	0.233533	2.47667	0.258964	5.31681	0.416667
	0.21582	0.0501664	0.268401	0.0467334	0.509437	0.0841924	0.458951	0.0682451	0.817871	0.130233	0.712305	0.101449	1.2858	0.149618	0.945757	0.126615	1.45965	0.163062	1.52829	0.168966	2.20349	0.234731	2.47667	0.260292	5.31681	0.418803
	0.216613	0.0501664	0.269402	0.0467334	0.512774	0.0841924	0.466553	0.0682451	0.818302	0.130233	0.712883	0.101449	1.28765	0.149618	0.953893	0.126615	1.48307	0.163062	1.53024	0.168966	2.26298	0.234731	2.50996	0.260292	5.35306	0.418803
	0.216613	0.0504223	0.269402	0.0469719	0.512774	0.084622	0.466553	0.0685933	0.818302	0.130897	0.712883	0.101967	1.28765	0.150382	0.953893	0.127261	1.48307	0.163894	1.53024	0.169828	2.26298	0.235928	2.50996	0.26162	5.35306	0.42094
	0.217172	0.0504223	0.269417	0.0469719	0.51286	0.084622	0.471875	0.0685933	0.833092	0.130897	0.720083	0.101967	1.29556	0.150382	0.974503	0.127261	1.48631	0.163894	1.5633	0.169828	2.27367	0.235928	2.51329	0.26162	5.41406	0.42094
	0.217172	0.0506783	0.269417	0.0472103	0.51286	0.0850515	0.471875	0.0689415	0.833092	0.131561	0.720083	0.102484	1.29556	0.151145	0.974503	0.127907	1.48631	0.164725	1.5633	0.17069	2.27367	0.237126	2.51329	0.262948	5.41406	0.423077
	0.217451	0.0506783	0.270902	0.0472103	0.516648	0.0850515	0.473135	0.0689415	0.836554	0.131561	0.720931	0.102484	1.2964	0.151145	0.978665	0.127907	1.49137	0.164725	1.56617	0.17069	2.27945	0.237126	2.55027	0.262948	5.42223	0.423077
	0.217451	0.0509342	0.270902	0.0474487	0.516648	0.0854811	0.473135	0.0692897	0.836554	0.132226	0.720931	0.103002	1.2964	0.151908	0.978665	0.128553	1.49137	0.165557	1.56617	0.171552	2.27945	0.238323	2.55027	0.264276	5.42223	0.425214
	0.219563	0.0509342	0.27275	0.0474487	0.519207	0.0854811	0.475272	0.0692897	0.842783	0.132226	0.724092	0.103002	1.29861	0.151908	0.979299	0.128553	1.50271	0.165557	1.57144	0.171552	2.30193	0.238323	2.55698	0.264276	5.42254	0.425214
	0.219563	0.0511902	0.27275	0.0476872	0.519207	0.0859107	0.475272	0.0696379	0.842783	0.13289	0.724092	0.10352	1.29861	0.152672	0.979299	0.129199	1.50271	0.166389	1.57144	0.172414	2.30193	0.239521	2.55698	0.265604	5.42254	0.42735
	0.221528	0.0511902	0.273141	0.0476872	0.522725	0.0859107	0.476046	0.0696379	0.8517	0.13289	0.727558	0.10352	1.30757	0.152672	0.980903	0.129199	1.51317	0.166389	1.58059	0.172414	2.31694	0.239521	2.55922	0.265604	5.51593	0.42735
	0.221528	0.0514461	0.273141	0.0479256	0.522725	0.0863402	0.476046	0.0699861	0.8517	0.133555	0.727558	0.104037	1.30757	0.153435	0.980903	0.129845	1.51317	0.167221	1.58059	0.173276	2.31694	0.240719	2.55922	0.266932	5.51593	0.429487
	0.22368	0.0514461	0.277018	0.0479256	0.524015	0.0863402	0.477843	0.0699861	0.853973	0.133555	0.728158	0.104037	1.30876	0.153435	0.988184	0.129845	1.51319	0.167221	1.60597	0.173276	2.317	0.240719	2.57475	0.266932	5.52559	0.429487
	0.22368	0.0517021	0.277018	0.048164	0.524015	0.0867698	0.477843	0.0703343	0.853973	0.134219	0.728158	0.104555	1.30876	0.154198	0.988184	0.130491	1.51319	0.168053	1.60597	0.174138	2.317	0.241916	2.57475	0.26826	5.52559	0.431624
	0.224056	0.0517021	0.277306	0.048164	0.524054	0.0867698	0.480867	0.0703343	0.856923	0.134219	0.746018	0.104555	1.31694	0.154198	1.01206	0.130491	1.52138	0.168053	1.60884	0.174138	2.35854	0.241916	2.64379	0.26826	5.54399	0.431624
	0.224056	0.051958	0.277306	0.0484025	0.524054	0.0871993	0.480867	0.0706825	0.856923	0.134884	0.746018	0.105072	1.31694	0.154962	1.01206	0.131137	1.52138	0.168885	1.60884	0.175	2.35854	0.243114	2.64379	0.269588	5.54399	0.433761
	0.224617	0.051958	0.277359	0.0484025	0.53058	0.0871993	0.482262	0.0706825	0.863284	0.134884	0.746018	0.105072	1.32247	0.154962	1.02787	0.131137	1.52318	0.168885	1.61654	0.175	2.37233	0.243114	2.66611	0.269588	5.55814	0.433761
	0.224617	0.052214	0.277359	0.0486409	0.53058	0.0876289	0.482262	0.0710306	0.863284	0.135548	0.746018	0.10559	1.32247	0.155725	1.02787	0.131783	1.52318	0.169717	1.61654	0.175862	2.37233	0.244311	2.66611	0.270916	5.55814	0.435897
	0.224713	0.052214	0.277611	0.0486409	0.534761	0.0876289	0.484305	0.0710306	0.863418	0.135548	0.748866	0.10559	1.32988	0.155725	1.03305	0.131783	1.52491	0.169717	1.62909	0.175862	2.37407	0.244311	2.66681	0.270916	5.56513	0.435897
	0.224713	0.0524699	0.277611	0.0488794	0.534761	0.0880584	0.484305	0.0713788	0.863418	0.136213	0.748866	0.106108	1.32988	0.156489	1.03305	0.132429	1.52491	0.170549	1.62909	0.176724	2.37407	0.245509	2.66681	0.272244	5.56513	0.438034
	0.225144	0.0524699	0.279476	0.0488794	0.53591	0.0880584	0.485587	0.0713788	0.866378	0.136213	0.752186	0.106108	1.33124	0.156489	1.03684	0.132429	1.52936	0.170549	1.63706	0.176724	2.39223	0.245509	2.69788	0.272244	5.66073	0.438034
	0.225144	0.0527259	0.279476	0.0491178	0.53591	0.088488	0.485587	0.071727	0.866378	0.136877	0.752186	0.106625	1.33124	0.157252	1.03684	0.133075	1.52936	0.171381	1.63706	0.177586	2.39223	0.246707	2.69788	0.273572	5.66073	0.440171
	0.225497	0.0527259	0.279669	0.0491178	0.540363	0.088488	0.490808	0.071727	0.872559	0.136877	0.770911	0.106625	1.33175	0.157252	1.05187	0.133075	1.53001	0.171381	1.63811	0.177586	2.40785	0.246707	2.69817	0.273572	5.68655	0.440171
	0.225497	0.0529818	0.279669	0.0493562	0.540363	0.0889175	0.490808	0.0720752	0.872559	0.137542	0.770911	0.107143	1.33175	0.158015	1.05187	0.133721	1.53001	0.172213	1.63811	0.178448	2.40785	0.247904	2.69817	0.2749	5.68655	0.442308
	0.226124	0.0529818	0.279821	0.0493562	0.54661	0.0889175	0.499947	0.0720752	0.876474	0.137542	0.777819	0.107143	1.34229	0.158015	1.05367	0.133721	1.53668	0.172213	1.64506	0.178448	2.42157	0.247904	2.72103	0.2749	5.68791	0.442308
	0.226124	0.0532378	0.279821	0.0495947	0.54661	0.0893471	0.499947	0.0724234	0.876474	0.138206	0.777819	0.10766	1.34229	0.158779	1.05367	0.134367	1.53668	0.173045	1.64506	0.17931	2.42157	0.249102	2.72103	0.276228	5.68791	0.444444
	0.22649	0.0532378	0.279954	0.0495947	0.546882	0.0893471	0.503627	0.0724234	0.892878	0.138206	0.782837	0.10766	1.34338	0.158779	1.05931	0.134367	1.53797	0.173045	1.64537	0.17931	2.43094	0.249102	2.7677	0.276228	5.71251	0.444444
	0.22649	0.0534937	0.279954	0.0498331	0.546882	0.0897766	0.503627	0.0727716	0.892878	0.13887	0.782837	0.108178	1.34338	0.159542	1.05931	0.135013	1.53797	0.173877	1.64537	0.180172	2.43094	0.250299	2.7677	0.277556	5.71251	0.446581
	0.226702	0.0534937	0.281093	0.0498331	0.547283	0.0897766	0.504152	0.0727716	0.8997	0.13887	0.785435	0.108178	1.35016	0.159542	1.06343	0.135013	1.5409	0.173877	1.64655	0.180172	2.44201	0.250299	2.81454	0.277556	5.73155	0.446581
	0.226702	0.0537497	0.281093	0.0500715	0.547283	0.0902062	0.504152	0.0731198	0.8997	0.139535	0.785435	0.108696	1.35016	0.160305	1.06343	0.135659	1.5409	0.174709	1.64655	0.181034	2.44201	0.251497	2.81454	0.278884	5.73155	0.448718
	0.226811	0.0537497	0.282104	0.0500715	0.547722	0.0902062	0.505853	0.0731198	0.904829	0.139535	0.795259	0.108696	1.36564	0.160305	1.06608	0.135659	1.54259	0.174709	1.65665	0.181034	2.45351	0.251497	2.83282	0.278884	5.78829	0.448718
	0.226811	0.0540056	0.282104	0.05031	0.547722	0.0906357	0.505853	0.073468	0.904829	0.140199	0.795259	0.109213	1.36564	0.161069	1.06608	0.136305	1.54259	0.175541	1.65665	0.181897	2.45351	0.252695	2.83282	0.280212	5.78829	0.450855
	0.227239	0.0540056	0.282241	0.05031	0.547764	0.0906357	0.505913	0.073468	0.919217	0.140199	0.795644	0.109213	1.36706	0.161069	1.07229	0.136305	1.54948	0.175541	1.65875	0.181897	2.45578	0.252695	2.84	0.280212	5.8314	0.450855
	0.227239	0.0542616	0.282241	0.0505484	0.547764	0.0910653	0.505913	0.0738162	0.919217	0.140864	0.795644	0.109731	1.36706	0.161832	1.07229	0.136951	1.54948	0.176373	1.65875	0.182759	2.45578	0.253892	2.84	0.281541	5.8314	0.452991
	0.227507	0.0542616	0.283985	0.0505484	0.549089	0.0910653	0.509704	0.0738162	0.929291	0.140864	0.796608	0.109731	1.37895	0.161832	1.07318	0.136951	1.5559	0.176373	1.66606	0.182759	2.46151	0.253892	2.8723	0.281541	5.83148	0.452991
	0.227507	0.0545175	0.283985	0.0507868	0.549089	0.0914948	0.509704	0.0741643	0.929291	0.141528	0.796608	0.110248	1.37895	0.162595	1.07318	0.137597	1.5559	0.177205	1.66606	0.183621	2.46151	0.25509	2.8723	0.282869	5.83148	0.455128
	0.227545	0.0545175	0.286984	0.0507868	0.55059	0.0914948	0.509901	0.0741643	0.931056	0.141528	0.801155	0.110248	1.387	0.162595	1.07952	0.137597	1.56085	0.177205	1.66781	0.183621	2.46472	0.25509	2.87932	0.282869	6.01297	0.455128
	0.227545	0.0547735	0.286984	0.0510253	0.55059	0.0919244	0.509901	0.0745125	0.931056	0.142193	0.801155	0.110766	1.387	0.163359	1.07952	0.138243	1.56085	0.178037	1.66781	0.184483	2.46472	0.256287	2.87932	0.284197	6.01297	0.457265
	0.228209	0.0547735	0.287678	0.0510253	0.55128	0.0919244	0.512423	0.0745125	0.932777	0.142193	0.801907	0.110766	1.39128	0.163359	1.08242	0.138243	1.56182	0.178037	1.67103	0.184483	2.47363	0.256287	2.88776	0.284197	6.09624	0.457265
	0.228209	0.0550294	0.287678	0.0512637	0.55128	0.092354	0.512423	0.0748607	0.932777	0.142857	0.801907	0.111284	1.39128	0.164122	1.08242	0.138889	1.56182	0.178869	1.67103	0.185345	2.47363	0.257485	2.88776	0.285525	6.09624	0.459402
	0.22945	0.0550294	0.292989	0.0512637	0.552086	0.092354	0.513124	0.0748607	0.933054	0.142857	0.803396	0.111284	1.39319	0.164122	1.08508	0.138889	1.58266	0.178869	1.68597	0.185345	2.49101	0.257485	2.93229	0.285525	6.17116	0.459402
	0.22945	0.0552854	0.292989	0.0515021	0.552086	0.0927835	0.513124	0.0752089	0.933054	0.143522	0.803396	0.111801	1.39319	0.164885	1.08508	0.139535	1.58266	0.1797	1.68597	0.186207	2.49101	0.258683	2.93229	0.286853	6.17116	0.461538
	0.230923	0.0552854	0.294639	0.0515021	0.55327	0.0927835	0.516627	0.0752089	0.934215	0.143522	0.818221	0.111801	1.39407	0.164885	1.08625	0.139535	1.58674	0.1797	1.70445	0.186207	2.49951	0.258683	2.93775	0.286853	6.27635	0.461538
	0.230923	0.0555413	0.294639	0.0517406	0.55327	0.0932131	0.516627	0.0755571	0.934215	0.144186	0.818221	0.112319	1.39407	0.165649	1.08625	0.140181	1.58674	0.180532	1.70445	0.187069	2.49951	0.25988	2.93775	0.288181	6.27635	0.463675
	0.230942	0.0555413	0.296665	0.0517406	0.556429	0.0932131	0.518221	0.0755571	0.938373	0.144186	0.819341	0.112319	1.40341	0.165649	1.09453	0.140181	1.60883	0.180532	1.71155	0.187069	2.54091	0.25988	2.95675	0.288181	6.28534	0.463675
	0.230942	0.0557973	0.296665	0.051979	0.556429	0.0936426	0.518221	0.0759053	0.938373	0.14485	0.819341	0.112836	1.40341	0.166412	1.09453	0.140827	1.60883	0.181364	1.71155	0.187931	2.54091	0.261078	2.95675	0.289509	6.28534	0.465812
	0.232581	0.0557973	0.29737	0.051979	0.567094	0.0936426	0.520029	0.0759053	0.946573	0.14485	0.819753	0.112836	1.40598	0.166412	1.09535	0.140827	1.60918	0.181364	1.71269	0.187931	2.54183	0.261078	2.96194	0.289509	6.29262	0.465812
	0.232581	0.0560532	0.29737	0.0522175	0.567094	0.0940722	0.520029	0.0762535	0.946573	0.145515	0.819753	0.113354	1.40598	0.167176	1.09535	0.141473	1.60918	0.182196	1.71269	0.188793	2.54183	0.262275	2.96194	0.290837	6.29262	0.467949
	0.235495	0.0560532	0.297688	0.0522175	0.570697	0.0940722	0.532706	0.0762535	0.952399	0.145515	0.831622	0.113354	1.4066	0.167176	1.09629	0.141473	1.62575	0.182196	1.72586	0.188793	2.5448	0.262275	2.96902	0.290837	6.29526	0.467949
	0.235495	0.0563092	0.297688	0.0524559	0.570697	0.0945017	0.532706	0.0766017	0.952399	0.146179	0.831622	0.113872	1.4066	0.167939	1.09629	0.142119	1.62575	0.183028	1.72586	0.189655	2.5448	0.263473	2.96902	0.292165	6.29526	0.470085
	0.236748	0.0563092	0.297857	0.0524559	0.573017	0.0945017	0.533343	0.0766017	0.953293	0.146179	0.832521	0.113872	1.40752	0.167939	1.09704	0.142119	1.63336	0.183028	1.73213	0.189655	2.55612	0.263473	2.97103	0.292165	6.35171	0.470085
	0.236748	0.0565651	0.297857	0.0526943	0.573017	0.0949313	0.533343	0.0769499	0.953293	0.146844	0.832521	0.114389	1.40752	0.168702	1.09704	0.142765	1.63336	0.18386	1.73213	0.190517	2.55612	0.264671	2.97103	0.293493	6.35171	0.472222
	0.236868	0.0565651	0.299069	0.0526943	0.583084	0.0949313	0.536113	0.0769499	0.954195	0.146844	0.840296	0.114389	1.41124	0.168702	1.10357	0.142765	1.64203	0.18386	1.73265	0.190517	2.55954	0.264671	2.97993	0.293493	6.37896	0.472222
	0.236868	0.0568211	0.299069	0.0529328	0.583084	0.0953608	0.536113	0.0772981	0.954195	0.147508	0.840296	0.114907	1.41124	0.169466	1.10357	0.143411	1.64203	0.184692	1.73265	0.191379	2.55954	0.265868	2.97993	0.294821	6.37896	0.474359
	0.237545	0.0568211	0.299657	0.0529328	0.586287	0.0953608	0.538929	0.0772981	0.955451	0.147508	0.842496	0.114907	1.41283	0.169466	1.10996	0.143411	1.64514	0.184692	1.75611	0.191379	2.56303	0.265868	3.00328	0.294821	6.5843	0.474359
	0.237545	0.057077	0.299657	0.0531712	0.586287	0.0957904	0.538929	0.0776462	0.955451	0.148173	0.842496	0.115424	1.41283	0.170229	1.10996	0.144057	1.64514	0.185524	1.75611	0.192241	2.56303	0.267066	3.00328	0.296149	6.5843	0.476496
	0.237824	0.057077	0.300209	0.0531712	0.586314	0.0957904	0.539085	0.0776462	0.969843	0.148173	0.842542	0.115424	1.41531	0.170229	1.11716	0.144057	1.65393	0.185524	1.76905	0.192241	2.58922	0.267066	3.04038	0.296149	6.62094	0.476496
	0.237824	0.057333	0.300209	0.0534096	0.586314	0.0962199	0.539085	0.0779944	0.969843	0.148837	0.842542	0.115942	1.41531	0.170992	1.11716	0.144703	1.65393	0.186356	1.76905	0.193103	2.58922	0.268263	3.04038	0.297477	6.62094	0.478632
	0.239249	0.057333	0.301131	0.0534096	0.586907	0.0962199	0.54774	0.0779944	0.972718	0.148837	0.843022	0.115942	1.42586	0.170992	1.12251	0.144703	1.6668	0.186356	1.79224	0.193103	2.58948	0.268263	3.14114	0.297477	6.6682	0.478632
	0.239249	0.0575889	0.301131	0.0536481	0.586907	0.0966495	0.54774	0.0783426	0.972718	0.149502	0.843022	0.11646	1.42586	0.171756	1.12251	0.145349	1.6668	0.187188	1.79224	0.193966	2.58948	0.269461	3.14114	0.298805	6.6682	0.480769
	0.240335	0.0575889	0.301958	0.0536481	0.587848	0.0966495	0.549101	0.0783426	0.975834	0.149502	0.849314	0.11646	1.43045	0.171756	1.12407	0.145349	1.6685	0.187188	1.7934	0.193966	2.6291	0.269461	3.18176	0.298805	6.71765	0.480769
	0.240335	0.0578449	0.301958	0.0538865	0.587848	0.097079	0.549101	0.0786908	0.975834	0.150166	0.849314	0.116977	1.43045	0.172519	1.12407	0.145995	1.6685	0.18802	1.7934	0.194828	2.6291	0.270659	3.18176	0.300133	6.71765	0.482906
	0.240428	0.0578449	0.304688	0.0538865	0.589818	0.097079	0.549595	0.0786908	0.98377	0.150166	0.850115	0.116977	1.43933	0.172519	1.12557	0.145995	1.6707	0.18802	1.79798	0.194828	2.64918	0.270659	3.20038	0.300133	6.75828	0.482906
	0.240428	0.0581008	0.304688	0.0541249	0.589818	0.0975086	0.549595	0.079039	0.98377	0.150831	0.850115	0.117495	1.43933	0.173282	1.12557	0.146641	1.6707	0.188852	1.79798	0.19569	2.64918	0.271856	3.20038	0.301461	6.75828	0.485043
	0.240731	0.0581008	0.304702	0.0541249	0.590503	0.0975086	0.549877	0.079039	0.992771	0.150831	0.85027	0.117495	1.46163	0.173282	1.12799	0.146641	1.67131	0.188852	1.80249	0.19569	2.67254	0.271856	3.20275	0.301461	6.78538	0.485043
	0.240731	0.0583568	0.304702	0.0543634	0.590503	0.0979381	0.549877	0.0793872	0.992771	0.151495	0.85027	0.118012	1.46163	0.174046	1.12799	0.147287	1.67131	0.189684	1.80249	0.196552	2.67254	0.273054	3.20275	0.302789	6.78538	0.487179
	0.241977	0.0583568	0.305745	0.0543634	0.591393	0.0979381	0.553165	0.0793872	0.995139	0.151495	0.850365	0.118012	1.47025	0.174046	1.12858	0.147287	1.67712	0.189684	1.81105	0.196552	2.67982	0.273054	3.20628	0.302789	6.78923	0.487179
	0.241977	0.0586127	0.305745	0.0546018	0.591393	0.0983677	0.553165	0.0797354	0.995139	0.152159	0.850365	0.11853	1.47025	0.174809	1.12858	0.147933	1.67712	0.190516	1.81105	0.197414	2.67982	0.274251	3.20628	0.304117	6.78923	0.489316
	0.243101	0.0586127	0.306563	0.0546018	0.599218	0.0983677	0.554568	0.0797354	1.00466	0.152159	0.852342	0.11853	1.47651	0.174809	1.1352	0.147933	1.68898	0.190516	1.82005	0.197414	2.68566	0.274251	3.25135	0.304117	6.8634	0.489316
	0.243101	0.0588687	0.306563	0.0548402	0.599218	0.0987973	0.554568	0.0800836	1.00466	0.152824	0.852342	0.119048	1.47651	0.175573	1.1352	0.148579	1.68898	0.191348	1.82005	0.198276	2.68566	0.275449	3.25135	0.305445	6.8634	0.491453
	0.244293	0.0588687	0.30681	0.0548402	0.599314	0.0987973	0.555596	0.0800836	1.01301	0.152824	0.857735	0.119048	1.4831	0.175573	1.13794	0.148579	1.69081	0.191348	1.84772	0.198276	2.69562	0.275449	3.25914	0.305445	6.94874	0.491453
	0.244293	0.0591246	0.30681	0.0550787	0.599314	0.0992268	0.555596	0.0804318	1.01301	0.153488	0.857735	0.119565	1.4831	0.176336	1.13794	0.149225	1.69081	0.19218	1.84772	0.199138	2.69562	0.276647	3.25914	0.306773	6.94874	0.49359
	0.247985	0.0591246	0.30792	0.0550787	0.606115	0.0992268	0.55722	0.0804318	1.02208	0.153488	0.858869	0.119565	1.48808	0.176336	1.14752	0.149225	1.69352	0.19218	1.84801	0.199138	2.70174	0.276647	3.27364	0.306773	7.02058	0.49359
	0.247985	0.0593806	0.30792	0.0553171	0.606115	0.0996564	0.55722	0.0807799	1.02208	0.154153	0.858869	0.120083	1.48808	0.177099	1.14752	0.149871	1.69352	0.193012	1.84801	0.2	2.70174	0.277844	3.27364	0.308101	7.02058	0.495726
	0.248025	0.0593806	0.307979	0.0553171	0.615713	0.0996564	0.558147	0.0807799	1.02443	0.154153	0.860573	0.120083	1.49527	0.177099	1.15349	0.149871	1.70898	0.193012	1.91556	0.2	2.70701	0.277844	3.28154	0.308101	7.08021	0.495726
	0.248025	0.0596365	0.307979	0.0555556	0.615713	0.100086	0.558147	0.0811281	1.02443	0.154817	0.860573	0.1206	1.49527	0.177863	1.15349	0.150517	1.70898	0.193844	1.91556	0.200862	2.70701	0.279042	3.28154	0.309429	7.08021	0.497863
	0.248859	0.0596365	0.308784	0.0555556	0.616019	0.100086	0.558584	0.0811281	1.02949	0.154817	0.86199	0.1206	1.50103	0.177863	1.15515	0.150517	1.71331	0.193844	1.92861	0.200862	2.71666	0.279042	3.2921	0.309429	7.10934	0.497863
	0.248859	0.0598925	0.308784	0.055794	0.616019	0.100515	0.558584	0.0814763	1.02949	0.155482	0.86199	0.121118	1.50103	0.178626	1.15515	0.151163	1.71331	0.194676	1.92861	0.201724	2.71666	0.28024	3.2921	0.310757	7.10934	0.5
	0.250964	0.0598925	0.311492	0.055794	0.616021	0.100515	0.558992	0.0814763	1.03021	0.155482	0.866254	0.121118	1.50213	0.178626	1.15653	0.151163	1.71565	0.194676	1.94277	0.201724	2.73748	0.28024	3.30402	0.310757	7.11637	0.5
	0.250964	0.0601485	0.311492	0.0560324	0.616021	0.100945	0.558992	0.0818245	1.03021	0.156146	0.866254	0.121636	1.50213	0.179389	1.15653	0.151809	1.71565	0.195507	1.94277	0.202586	2.73748	0.281437	3.30402	0.312085	7.11637	0.502137
	0.252208	0.0601485	0.31398	0.0560324	0.620231	0.100945	0.564939	0.0818245	1.03253	0.156146	0.869218	0.121636	1.50592	0.179389	1.17092	0.151809	1.71822	0.195507	1.95637	0.202586	2.76845	0.281437	3.30496	0.312085	7.12381	0.502137
	0.252208	0.0604044	0.31398	0.0562709	0.620231	0.101375	0.564939	0.0821727	1.03253	0.156811	0.869218	0.122153	1.50592	0.180153	1.17092	0.152455	1.71822	0.196339	1.95637	0.203448	2.76845	0.282635	3.30496	0.313413	7.12381	0.504274
	0.253609	0.0604044	0.31471	0.0562709	0.630322	0.101375	0.566124	0.0821727	1.03327	0.156811	0.879414	0.122153	1.51131	0.180153	1.17257	0.152455	1.72082	0.196339	1.97426	0.203448	2.7752	0.282635	3.30563	0.313413	7.21803	0.504274
	0.253609	0.0606604	0.31471	0.0565093	0.630322	0.101804	0.566124	0.0825209	1.03327	0.157475	0.879414	0.122671	1.51131	0.180916	1.17257	0.153101	1.72082	0.197171	1.97426	0.20431	2.7752	0.283832	3.30563	0.314741	7.21803	0.50641
	0.255462	0.0606604	0.316772	0.0565093	0.639689	0.101804	0.566389	0.0825209	1.03404	0.157475	0.884572	0.122671	1.52497	0.180916	1.17396	0.153101	1.73403	0.197171	1.9796	0.20431	2.82601	0.283832	3.32024	0.314741	7.30291	0.50641
	0.255462	0.0609163	0.316772	0.0567477	0.639689	0.102234	0.566389	0.0828691	1.03404	0.15814	0.884572	0.123188	1.52497	0.181679	1.17396	0.153747	1.73403	0.198003	1.9796	0.205172	2.82601	0.28503	3.32024	0.316069	7.30291	0.508547
	0.256622	0.0609163	0.318818	0.0567477	0.643411	0.102234	0.567384	0.0828691	1.0424	0.15814	0.885792	0.123188	1.52919	0.181679	1.18832	0.153747	1.73588	0.198003	1.98494	0.205172	2.84998	0.28503	3.3544	0.316069	7.50019	0.508547
	0.256622	0.0611723	0.318818	0.0569862	0.643411	0.102663	0.567384	0.0832173	1.0424	0.158804	0.885792	0.123706	1.52919	0.182443	1.18832	0.154393	1.73588	0.198835	1.98494	0.206034	2.84998	0.286228	3.3544	0.317397	7.50019	0.510684
	0.257145	0.0611723	0.31887	0.0569862	0.643631	0.102663	0.568828	0.0832173	1.04671	0.158804	0.88828	0.123706	1.534	0.182443	1.19184	0.154393	1.73588	0.198835	1.98561	0.206034	2.85785	0.286228	3.35873	0.317397	7.50245	0.510684
	0.257145	0.0614282	0.31887	0.0572246	0.643631	0.103093	0.568828	0.0835655	1.04671	0.159468	0.88828	0.124224	1.534	0.183206	1.19184	0.155039	1.73588	0.199667	1.98561	0.206897	2.85785	0.287425	3.35873	0.318725	7.50245	0.512821
	0.257912	0.0614282	0.318943	0.0572246	0.644053	0.103093	0.568952	0.0835655	1.04707	0.159468	0.89441	0.124224	1.53603	0.183206	1.19553	0.155039	1.73929	0.199667	2.0169	0.206897	2.90811	0.287425	3.416	0.318725	7.53927	0.512821
	0.257912	0.0616842	0.318943	0.057463	0.644053	0.103522	0.568952	0.0839136	1.04707	0.160133	0.89441	0.124741	1.53603	0.183969	1.19553	0.155685	1.73929	0.200499	2.0169	0.207759	2.90811	0.288623	3.416	0.320053	7.53927	0.514957
	0.258833	0.0616842	0.319769	0.057463	0.646108	0.103522	0.570046	0.0839136	1.04847	0.160133	0.902633	0.124741	1.53791	0.183969	1.20324	0.155685	1.74852	0.200499	2.02119	0.207759	2.96827	0.288623	3.41801	0.320053	7.58376	0.514957
	0.258833	0.0619401	0.319769	0.0577015	0.646108	0.103952	0.570046	0.0842618	1.04847	0.160797	0.902633	0.125259	1.53791	0.184733	1.20324	0.156331	1.74852	0.201331	2.02119	0.208621	2.96827	0.28982	3.41801	0.321381	7.58376	0.517094
	0.265063	0.0619401	0.320325	0.0577015	0.649223	0.103952	0.570217	0.0842618	1.06491	0.160797	0.90343	0.125259	1.54586	0.184733	1.20766	0.156331	1.75236	0.201331	2.0251	0.208621	2.9699	0.28982	3.4312	0.321381	7.58442	0.517094
	0.265063	0.0621961	0.320325	0.0579399	0.649223	0.104381	0.570217	0.08461	1.06491	0.161462	0.90343	0.125776	1.54586	0.185496	1.20766	0.156977	1.75236	0.202163	2.0251	0.209483	2.9699	0.291018	3.4312	0.322709	7.58442	0.519231
	0.266094	0.0621961	0.320744	0.0579399	0.651349	0.104381	0.571319	0.08461	1.0681	0.161462	0.904024	0.125776	1.56179	0.185496	1.2089	0.156977	1.77228	0.202163	2.04046	0.209483	2.98251	0.291018	3.44385	0.322709	7.59019	0.519231
	0.266094	0.062452	0.320744	0.0581784	0.651349	0.104811	0.571319	0.0849582	1.0681	0.162126	0.904024	0.126294	1.56179	0.18626	1.2089	0.157623	1.77228	0.202995	2.04046	0.210345	2.98251	0.292216	3.44385	0.324037	7.59019	0.521368
	0.266125	0.062452	0.321871	0.0581784	0.651479	0.104811	0.575987	0.0849582	1.0755	0.162126	0.906999	0.126294	1.56255	0.18626	1.21112	0.157623	1.7755	0.202995	2.04578	0.210345	2.98318	0.292216	3.44713	0.324037	7.64692	0.521368
	0.266125	0.062708	0.321871	0.0584168	0.651479	0.105241	0.575987	0.0853064	1.0755	0.162791	0.906999	0.126812	1.56255	0.187023	1.21112	0.158269	1.7755	0.203827	2.04578	0.211207	2.98318	0.293413	3.44713	0.325365	7.64692	0.523504
	0.268135	0.062708	0.32197	0.0584168	0.653432	0.105241	0.582559	0.0853064	1.08575	0.162791	0.919594	0.126812	1.56846	0.187023	1.21567	0.158269	1.77959	0.203827	2.0557	0.211207	2.99939	0.293413	3.45284	0.325365	7.68207	0.523504
	0.268135	0.0629639	0.32197	0.0586552	0.653432	0.10567	0.582559	0.0856546	1.08575	0.163455	0.919594	0.127329	1.56846	0.187786	1.21567	0.158915	1.77959	0.204659	2.0557	0.212069	2.99939	0.294611	3.45284	0.326693	7.68207	0.525641
	0.268831	0.0629639	0.322931	0.0586552	0.654772	0.10567	0.582615	0.0856546	1.08752	0.163455	0.923333	0.127329	1.57511	0.187786	1.21791	0.158915	1.78498	0.204659	2.06841	0.212069	3.00302	0.294611	3.45329	0.326693	7.68849	0.525641
	0.268831	0.0632199	0.322931	0.0588937	0.654772	0.1061	0.582615	0.0860028	1.08752	0.16412	0.923333	0.127847	1.57511	0.18855	1.21791	0.159561	1.78498	0.205491	2.06841	0.212931	3.00302	0.295808	3.45329	0.328021	7.68849	0.527778
	0.270215	0.0632199	0.324353	0.0588937	0.655322	0.1061	0.584321	0.0860028	1.09112	0.16412	0.925956	0.127847	1.58416	0.18855	1.22383	0.159561	1.78781	0.205491	2.10554	0.212931	3.00915	0.295808	3.45452	0.328021	7.70365	0.527778
	0.270215	0.0634758	0.324353	0.0591321	0.655322	0.106529	0.584321	0.086351	1.09112	0.164784	0.925956	0.128364	1.58416	0.189313	1.22383	0.160207	1.78781	0.206323	2.10554	0.213793	3.00915	0.297006	3.45452	0.329349	7.70365	0.529915
	0.272271	0.0634758	0.325389	0.0591321	0.655713	0.106529	0.587512	0.086351	1.09127	0.164784	0.931238	0.128364	1.58601	0.189313	1.22562	0.160207	1.79205	0.206323	2.10567	0.213793	3.01174	0.297006	3.46534	0.329349	7.74031	0.529915
	0.272271	0.0637318	0.325389	0.0593705	0.655713	0.106959	0.587512	0.0866992	1.09127	0.165449	0.931238	0.128882	1.58601	0.190076	1.22562	0.160853	1.79205	0.207155	2.10567	0.214655	3.01174	0.298204	3.46534	0.330677	7.74031	0.532051
	0.274882	0.0637318	0.32609	0.0593705	0.657288	0.106959	0.590287	0.0866992	1.10597	0.165449	0.931995	0.128882	1.58622	0.190076	1.22567	0.160853	1.79613	0.207155	2.10725	0.214655	3.01675	0.298204	3.53242	0.330677	7.79099	0.532051
	0.274882	0.0639877	0.32609	0.059609	0.657288	0.107388	0.590287	0.0870474	1.10597	0.166113	0.931995	0.1294	1.58622	0.19084	1.22567	0.161499	1.79613	0.207987	2.10725	0.215517	3.01675	0.299401	3.53242	0.332005	7.79099	0.534188
	0.275219	0.0639877	0.326298	0.059609	0.658463	0.107388	0.591038	0.0870474	1.10639	0.166113	0.934761	0.1294	1.59597	0.19084	1.22875	0.161499	1.80298	0.207987	2.12953	0.215517	3.02333	0.299401	3.53797	0.332005	7.81082	0.534188
	0.275219	0.0642437	0.326298	0.0598474	0.658463	0.107818	0.591038	0.0873955	1.10639	0.166777	0.934761	0.129917	1.59597	0.191603	1.22875	0.162145	1.80298	0.208819	2.12953	0.216379	3.02333	0.300599	3.53797	0.333333	7.81082	0.536325
	0.27579	0.0642437	0.327474	0.0598474	0.66244	0.107818	0.59409	0.0873955	1.11471	0.166777	0.942405	0.129917	1.59885	0.191603	1.23145	0.162145	1.8055	0.208819	2.13038	0.216379	3.02476	0.300599	3.55022	0.333333	7.81161	0.536325
	0.27579	0.0644996	0.327474	0.0600858	0.66244	0.108247	0.59409	0.0877437	1.11471	0.167442	0.942405	0.130435	1.59885	0.192366	1.23145	0.162791	1.8055	0.209651	2.13038	0.217241	3.02476	0.301796	3.55022	0.334661	7.81161	0.538462
	0.275924	0.0644996	0.327495	0.0600858	0.663331	0.108247	0.595343	0.0877437	1.11612	0.167442	0.945308	0.130435	1.60087	0.192366	1.23666	0.162791	1.82239	0.209651	2.13281	0.217241	3.03007	0.301796	3.55891	0.334661	7.8826	0.538462
	0.275924	0.0647556	0.327495	0.0603243	0.663331	0.108677	0.595343	0.0880919	1.11612	0.168106	0.945308	0.130952	1.60087	0.19313	1.23666	0.163437	1.82239	0.210483	2.13281	0.218103	3.03007	0.302994	3.55891	0.335989	7.8826	0.540598
	0.277401	0.0647556	0.329025	0.0603243	0.663901	0.108677	0.598706	0.0880919	1.12671	0.168106	0.945358	0.130952	1.60267	0.19313	1.23833	0.163437	1.82531	0.210483	2.14742	0.218103	3.03826	0.302994	3.60297	0.335989	7.95718	0.540598
	0.277401	0.0650115	0.329025	0.0605627	0.663901	0.109107	0.598706	0.0884401	1.12671	0.168771	0.945358	0.13147	1.60267	0.193893	1.23833	0.164083	1.82531	0.211314	2.14742	0.218966	3.03826	0.304192	3.60297	0.337317	7.95718	0.542735
	0.277618	0.0650115	0.330965	0.0605627	0.672233	0.109107	0.599207	0.0884401	1.12734	0.168771	0.946597	0.13147	1.60363	0.193893	1.25939	0.164083	1.83617	0.211314	2.15027	0.218966	3.03872	0.304192	3.61159	0.337317	8.0358	0.542735
	0.277618	0.0652675	0.330965	0.0608011	0.672233	0.109536	0.599207	0.0887883	1.12734	0.169435	0.946597	0.131988	1.60363	0.194656	1.25939	0.164729	1.83617	0.212146	2.15027	0.219828	3.03872	0.305389	3.61159	0.338645	8.0358	0.544872
	0.278772	0.0652675	0.333369	0.0608011	0.678335	0.109536	0.603228	0.0887883	1.13764	0.169435	0.947885	0.131988	1.61188	0.194656	1.28418	0.164729	1.84639	0.212146	2.15168	0.219828	3.04002	0.305389	3.64103	0.338645	8.05628	0.544872
	0.278772	0.0655234	0.333369	0.0610396	0.678335	0.109966	0.603228	0.0891365	1.13764	0.1701	0.947885	0.132505	1.61188	0.19542	1.28418	0.165375	1.84639	0.212978	2.15168	0.22069	3.04002	0.306587	3.64103	0.339973	8.05628	0.547009
	0.281137	0.0655234	0.333451	0.0610396	0.679591	0.109966	0.604203	0.0891365	1.15714	0.1701	0.94974	0.132505	1.61438	0.19542	1.28968	0.165375	1.8513	0.212978	2.15362	0.22069	3.04302	0.306587	3.65198	0.339973	8.17145	0.547009
	0.281137	0.0657794	0.333451	0.061278	0.679591	0.110395	0.604203	0.0894847	1.15714	0.170764	0.94974	0.133023	1.61438	0.196183	1.28968	0.166021	1.8513	0.21381	2.15362	0.221552	3.04302	0.307784	3.65198	0.341301	8.17145	0.549145
	0.281293	0.0657794	0.336267	0.061278	0.680508	0.110395	0.604585	0.0894847	1.1715	0.170764	0.958631	0.133023	1.62277	0.196183	1.29415	0.166021	1.85664	0.21381	2.16497	0.221552	3.07232	0.307784	3.65905	0.341301	8.21242	0.549145
	0.281293	0.0660353	0.336267	0.0615165	0.680508	0.110825	0.604585	0.0898329	1.1715	0.171429	0.958631	0.13354	1.62277	0.196947	1.29415	0.166667	1.85664	0.214642	2.16497	0.222414	3.07232	0.308982	3.65905	0.342629	8.21242	0.551282
	0.284263	0.0660353	0.336601	0.0615165	0.681001	0.110825	0.612816	0.0898329	1.17504	0.171429	0.96585	0.13354	1.62356	0.196947	1.29941	0.166667	1.8623	0.214642	2.1655	0.222414	3.08396	0.308982	3.68109	0.342629	8.23648	0.551282
	0.284263	0.0662913	0.336601	0.0617549	0.681001	0.111254	0.612816	0.0901811	1.17504	0.172093	0.96585	0.134058	1.62356	0.19771	1.29941	0.167313	1.8623	0.215474	2.1655	0.223276	3.08396	0.31018	3.68109	0.343958	8.23648	0.553419
	0.284628	0.0662913	0.337147	0.0617549	0.681233	0.111254	0.613808	0.0901811	1.18349	0.172093	0.96628	0.134058	1.62477	0.19771	1.30111	0.167313	1.87486	0.215474	2.17398	0.223276	3.08811	0.31018	3.68878	0.343958	8.24202	0.553419
	0.284628	0.0665472	0.337147	0.0619933	0.681233	0.111684	0.613808	0.0905292	1.18349	0.172757	0.96628	0.134576	1.62477	0.198473	1.30111	0.167959	1.87486	0.216306	2.17398	0.224138	3.08811	0.311377	3.68878	0.345286	8.24202	0.555556
	0.287481	0.0665472	0.338142	0.0619933	0.681843	0.111684	0.619652	0.0905292	1.19481	0.172757	0.967943	0.134576	1.63186	0.198473	1.30143	0.167959	1.87818	0.216306	2.18012	0.224138	3.09664	0.311377	3.6947	0.345286	8.37309	0.555556
	0.287481	0.0668032	0.338142	0.0622318	0.681843	0.112113	0.619652	0.0908774	1.19481	0.173422	0.967943	0.135093	1.63186	0.199237	1.30143	0.168605	1.87818	0.217138	2.18012	0.225	3.09664	0.312575	3.6947	0.346614	8.37309	0.557692
	0.287703	0.0668032	0.338301	0.0622318	0.682518	0.112113	0.62104	0.0908774	1.20861	0.173422	0.974233	0.135093	1.65338	0.199237	1.30728	0.168605	1.88172	0.217138	2.1868	0.225	3.09778	0.312575	3.69978	0.346614	8.43141	0.557692
	0.287703	0.0670591	0.338301	0.0624702	0.682518	0.112543	0.62104	0.0912256	1.20861	0.174086	0.974233	0.135611	1.65338	0.2	1.30728	0.169251	1.88172	0.21797	2.1868	0.225862	3.09778	0.313772	3.69978	0.347942	8.43141	0.559829
	0.288724	0.0670591	0.341132	0.0624702	0.682646	0.112543	0.625062	0.0912256	1.21343	0.174086	0.977376	0.135611	1.66022	0.2	1.30909	0.169251	1.88504	0.21797	2.19567	0.225862	3.10964	0.313772	3.70061	0.347942	8.44278	0.559829
	0.288724	0.0673151	0.341132	0.0627086	0.682646	0.112973	0.625062	0.0915738	1.21343	0.174751	0.977376	0.136128	1.66022	0.200763	1.30909	0.169897	1.88504	0.218802	2.19567	0.226724	3.10964	0.31497	3.70061	0.34927	8.44278	0.561966
	0.288806	0.0673151	0.341526	0.0627086	0.690382	0.112973	0.627151	0.0915738	1.21519	0.174751	0.981846	0.136128	1.6703	0.200763	1.31857	0.169897	1.89662	0.218802	2.22179	0.226724	3.13922	0.31497	3.70975	0.34927	8.44993	0.561966
	0.288806	0.067571	0.341526	0.0629471	0.690382	0.113402	0.627151	0.091922	1.21519	0.175415	0.981846	0.136646	1.6703	0.201527	1.31857	0.170543	1.89662	0.219634	2.22179	0.227586	3.13922	0.316168	3.70975	0.350598	8.44993	0.564103
	0.289703	0.067571	0.344443	0.0629471	0.693701	0.113402	0.634485	0.091922	1.21728	0.175415	0.993138	0.136646	1.69394	0.201527	1.32095	0.170543	1.90353	0.219634	2.23756	0.227586	3.16403	0.316168	3.71592	0.350598	8.46102	0.564103
	0.289703	0.067827	0.344443	0.0631855	0.693701	0.113832	0.634485	0.0922702	1.21728	0.17608	0.993138	0.137164	1.69394	0.20229	1.32095	0.171189	1.90353	0.220466	2.23756	0.228448	3.16403	0.317365	3.71592	0.351926	8.46102	0.566239
	0.29087	0.067827	0.345769	0.0631855	0.696814	0.113832	0.641014	0.0922702	1.22056	0.17608	0.996739	0.137164	1.70038	0.20229	1.32745	0.171189	1.91297	0.220466	2.27669	0.228448	3.23112	0.317365	3.73013	0.351926	8.5639	0.566239
	0.29087	0.0680829	0.345769	0.0634239	0.696814	0.114261	0.641014	0.0926184	1.22056	0.176744	0.996739	0.137681	1.70038	0.203053	1.32745	0.171835	1.91297	0.221298	2.27669	0.22931	3.23112	0.318563	3.73013	0.353254	8.5639	0.568376
	0.290928	0.0680829	0.346738	0.0634239	0.703136	0.114261	0.642197	0.0926184	1.22219	0.176744	0.997345	0.137681	1.70448	0.203053	1.33157	0.171835	1.92525	0.221298	2.29769	0.22931	3.23564	0.318563	3.78183	0.353254	8.57479	0.568376
	0.290928	0.0683389	0.346738	0.0636624	0.703136	0.114691	0.642197	0.0929666	1.22219	0.177409	0.997345	0.138199	1.70448	0.203817	1.33157	0.172481	1.92525	0.22213	2.29769	0.230172	3.23564	0.31976	3.78183	0.354582	8.57479	0.570513
	0.292366	0.0683389	0.348193	0.0636624	0.704514	0.114691	0.646295	0.0929666	1.22709	0.177409	1.00313	0.138199	1.71175	0.203817	1.33273	0.172481	1.92862	0.22213	2.30915	0.230172	3.23633	0.31976	3.79249	0.354582	8.61351	0.570513
	0.292366	0.0685948	0.348193	0.0639008	0.704514	0.11512	0.646295	0.0933148	1.22709	0.178073	1.00313	0.138716	1.71175	0.20458	1.33273	0.173127	1.92862	0.222962	2.30915	0.231034	3.23633	0.320958	3.79249	0.35591	8.61351	0.57265
	0.294724	0.0685948	0.349889	0.0639008	0.704768	0.11512	0.647457	0.0933148	1.22741	0.178073	1.01024	0.138716	1.7166	0.20458	1.33556	0.173127	1.943	0.222962	2.3103	0.231034	3.26115	0.320958	3.82043	0.35591	8.61786	0.57265
	0.294724	0.0688508	0.349889	0.0641392	0.704768	0.11555	0.647457	0.093663	1.22741	0.178738	1.01024	0.139234	1.7166	0.205344	1.33556	0.173773	1.943	0.223794	2.3103	0.231897	3.26115	0.322156	3.82043	0.357238	8.61786	0.574786
	0.295917	0.0688508	0.351294	0.0641392	0.706427	0.11555	0.652144	0.093663	1.2313	0.178738	1.01274	0.139234	1.72708	0.205344	1.34186	0.173773	1.95372	0.223794	2.32006	0.231897	3.29601	0.322156	3.82699	0.357238	8.63041	0.574786
	0.295917	0.0691067	0.351294	0.0643777	0.706427	0.115979	0.652144	0.0940111	1.2313	0.179402	1.01274	0.139752	1.72708	0.206107	1.34186	0.174419	1.95372	0.224626	2.32006	0.232759	3.29601	0.323353	3.82699	0.358566	8.63041	0.576923
	0.299103	0.0691067	0.351855	0.0643777	0.71318	0.115979	0.652342	0.0940111	1.23406	0.179402	1.02036	0.139752	1.73276	0.206107	1.34674	0.174419	1.96994	0.224626	2.32012	0.232759	3.31269	0.323353	3.85842	0.358566	8.84026	0.576923
	0.299103	0.0693627	0.351855	0.0646161	0.71318	0.116409	0.652342	0.0943593	1.23406	0.180066	1.02036	0.140269	1.73276	0.20687	1.34674	0.175065	1.96994	0.225458	2.32012	0.233621	3.31269	0.324551	3.85842	0.359894	8.84026	0.57906
	0.29939	0.0693627	0.352086	0.0646161	0.713391	0.116409	0.655628	0.0943593	1.24021	0.180066	1.02843	0.140269	1.74075	0.20687	1.36951	0.175065	1.97305	0.225458	2.3209	0.233621	3.31465	0.324551	3.86286	0.359894	8.86188	0.57906
	0.29939	0.0696186	0.352086	0.0648546	0.713391	0.116838	0.655628	0.0947075	1.24021	0.180731	1.02843	0.140787	1.74075	0.207634	1.36951	0.175711	1.97305	0.22629	2.3209	0.234483	3.31465	0.325749	3.86286	0.361222	8.86188	0.581197
	0.301299	0.0696186	0.355165	0.0648546	0.714732	0.116838	0.663486	0.0947075	1.24296	0.180731	1.03207	0.140787	1.75633	0.207634	1.37036	0.175711	1.97516	0.22629	2.32181	0.234483	3.31535	0.325749	3.8698	0.361222	8.86824	0.581197
	0.301299	0.0698746	0.355165	0.065093	0.714732	0.117268	0.663486	0.0950557	1.24296	0.181395	1.03207	0.141304	1.75633	0.208397	1.37036	0.176357	1.97516	0.227121	2.32181	0.235345	3.31535	0.326946	3.8698	0.36255	8.86824	0.583333
	0.302113	0.0698746	0.357403	0.065093	0.716341	0.117268	0.665201	0.0950557	1.2437	0.181395	1.04344	0.141304	1.78	0.208397	1.37962	0.176357	1.97954	0.227121	2.32354	0.235345	3.31646	0.326946	3.87267	0.36255	8.87203	0.583333
	0.302113	0.0701305	0.357403	0.0653314	0.716341	0.117698	0.665201	0.0954039	1.2437	0.18206	1.04344	0.141822	1.78	0.20916	1.37962	0.177003	1.97954	0.227953	2.32354	0.236207	3.31646	0.328144	3.87267	0.363878	8.87203	0.58547
	0.304046	0.0701305	0.358766	0.0653314	0.716399	0.117698	0.670404	0.0954039	1.24467	0.18206	1.04691	0.141822	1.78145	0.20916	1.38166	0.177003	1.98481	0.227953	2.32379	0.236207	3.32772	0.328144	3.95161	0.363878	8.90326	0.58547
	0.304046	0.0703865	0.358766	0.0655699	0.716399	0.118127	0.670404	0.0957521	1.24467	0.182724	1.04691	0.14234	1.78145	0.209924	1.38166	0.177649	1.98481	0.228785	2.32379	0.237069	3.32772	0.329341	3.95161	0.365206	8.90326	0.587607
	0.304389	0.0703865	0.35913	0.0655699	0.718299	0.118127	0.670567	0.0957521	1.25007	0.182724	1.05809	0.14234	1.78202	0.209924	1.38209	0.177649	1.99196	0.228785	2.3736	0.237069	3.39397	0.329341	3.95812	0.365206	9.22442	0.587607
	0.304389	0.0706424	0.35913	0.0658083	0.718299	0.118557	0.670567	0.0961003	1.25007	0.183389	1.05809	0.142857	1.78202	0.210687	1.38209	0.178295	1.99196	0.229617	2.3736	0.237931	3.39397	0.330539	3.95812	0.366534	9.22442	0.589744
	0.305273	0.0706424	0.360515	0.0658083	0.720057	0.118557	0.671845	0.0961003	1.25071	0.183389	1.06302	0.142857	1.78208	0.210687	1.39286	0.178295	1.9935	0.229617	2.38017	0.237931	3.41704	0.330539	3.96875	0.366534	9.70625	0.589744
	0.305273	0.0708984	0.360515	0.0660467	0.720057	0.118986	0.671845	0.0964485	1.25071	0.184053	1.06302	0.143375	1.78208	0.21145	1.39286	0.178941	1.9935	0.230449	2.38017	0.238793	3.41704	0.331737	3.96875	0.367862	9.70625	0.59188
	0.305564	0.0708984	0.360827	0.0660467	0.720769	0.118986	0.673491	0.0964485	1.25261	0.184053	1.06477	0.143375	1.78732	0.21145	1.39911	0.178941	2.00649	0.230449	2.38241	0.238793	3.43316	0.331737	3.97059	0.367862	9.70839	0.59188
	0.305564	0.0711543	0.360827	0.0662852	0.720769	0.119416	0.673491	0.0967967	1.25261	0.184718	1.06477	0.143892	1.78732	0.212214	1.39911	0.179587	2.00649	0.231281	2.38241	0.239655	3.43316	0.332934	3.97059	0.36919	9.70839	0.594017
	0.306183	0.0711543	0.361937	0.0662852	0.721895	0.119416	0.67366	0.0967967	1.26076	0.184718	1.06776	0.143892	1.79391	0.212214	1.40924	0.179587	2.01587	0.231281	2.39348	0.239655	3.43903	0.332934	3.97509	0.36919	9.71523	0.594017
	0.306183	0.0714103	0.361937	0.0665236	0.721895	0.119845	0.67366	0.0971448	1.26076	0.185382	1.06776	0.14441	1.79391	0.212977	1.40924	0.180233	2.01587	0.232113	2.39348	0.240517	3.43903	0.334132	3.97509	0.370518	9.71523	0.596154
	0.309784	0.0714103	0.364778	0.0665236	0.725231	0.119845	0.674476	0.0971448	1.26207	0.185382	1.07378	0.14441	1.79528	0.212977	1.41493	0.180233	2.01681	0.232113	2.40765	0.240517	3.4484	0.334132	4.04011	0.370518	9.78827	0.596154
	0.309784	0.0716662	0.364778	0.066762	0.725231	0.120275	0.674476	0.097493	1.26207	0.186047	1.07378	0.144928	1.79528	0.21374	1.41493	0.180879	2.01681	0.232945	2.40765	0.241379	3.4484	0.335329	4.04011	0.371846	9.78827	0.598291
	0.310479	0.0716662	0.365068	0.066762	0.73055	0.120275	0.674676	0.097493	1.2622	0.186047	1.07586	0.144928	1.79589	0.21374	1.41545	0.180879	2.02177	0.232945	2.40875	0.241379	3.46067	0.335329	4.07266	0.371846	9.80656	0.598291
	0.310479	0.0719222	0.365068	0.0670005	0.73055	0.120704	0.674676	0.0978412	1.2622	0.186711	1.07586	0.145445	1.79589	0.214504	1.41545	0.181525	2.02177	0.233777	2.40875	0.242241	3.46067	0.336527	4.07266	0.373174	9.80656	0.600427
	0.312607	0.0719222	0.365186	0.0670005	0.736494	0.120704	0.674705	0.0978412	1.26676	0.186711	1.07967	0.145445	1.79801	0.214504	1.42192	0.181525	2.02236	0.233777	2.41129	0.242241	3.47247	0.336527	4.08418	0.373174	9.93301	0.600427
	0.312607	0.0721781	0.365186	0.0672389	0.736494	0.121134	0.674705	0.0981894	1.26676	0.187375	1.07967	0.145963	1.79801	0.215267	1.42192	0.182171	2.02236	0.234609	2.41129	0.243103	3.47247	0.337725	4.08418	0.374502	9.93301	0.602564
	0.312806	0.0721781	0.3654	0.0672389	0.7384	0.121134	0.677448	0.0981894	1.26876	0.187375	1.08057	0.145963	1.80854	0.215267	1.45359	0.182171	2.02788	0.234609	2.41452	0.243103	3.48321	0.337725	4.09962	0.374502	10.0654	0.602564
	0.312806	0.0724341	0.3654	0.0674773	0.7384	0.121564	0.677448	0.0985376	1.26876	0.18804	1.08057	0.14648	1.80854	0.216031	1.45359	0.182817	2.02788	0.235441	2.41452	0.243966	3.48321	0.338922	4.09962	0.37583	10.0654	0.604701
	0.314324	0.0724341	0.368863	0.0674773	0.742526	0.121564	0.677889	0.0985376	1.27667	0.18804	1.0877	0.14648	1.81286	0.216031	1.45661	0.182817	2.04144	0.235441	2.42624	0.243966	3.49126	0.338922	4.11274	0.37583	10.2019	0.604701
	0.314324	0.07269	0.368863	0.0677158	0.742526	0.121993	0.677889	0.0988858	1.27667	0.188704	1.0877	0.146998	1.81286	0.216794	1.45661	0.183463	2.04144	0.236273	2.42624	0.244828	3.49126	0.34012	4.11274	0.377158	10.2019	0.606838
	0.316705	0.07269	0.36994	0.0677158	0.750541	0.121993	0.680057	0.0988858	1.28095	0.188704	1.09379	0.146998	1.82156	0.216794	1.46698	0.183463	2.06606	0.236273	2.4318	0.244828	3.52422	0.34012	4.13428	0.377158	10.3568	0.606838
	0.316705	0.072946	0.36994	0.0679542	0.750541	0.122423	0.680057	0.099234	1.28095	0.189369	1.09379	0.147516	1.82156	0.217557	1.46698	0.184109	2.06606	0.237105	2.4318	0.24569	3.52422	0.341317	4.13428	0.378486	10.3568	0.608974
	0.317256	0.072946	0.372229	0.0679542	0.75197	0.122423	0.681089	0.099234	1.2882	0.189369	1.10398	0.147516	1.83282	0.217557	1.47254	0.184109	2.09154	0.237105	2.43415	0.24569	3.52941	0.341317	4.1355	0.378486	10.4007	0.608974
	0.317256	0.0732019	0.372229	0.0681927	0.75197	0.122852	0.681089	0.0995822	1.2882	0.190033	1.10398	0.148033	1.83282	0.218321	1.47254	0.184755	2.09154	0.237937	2.43415	0.246552	3.52941	0.342515	4.1355	0.379814	10.4007	0.611111
	0.318567	0.0732019	0.373527	0.0681927	0.756044	0.122852	0.682768	0.0995822	1.29129	0.190033	1.10582	0.148033	1.83283	0.218321	1.47625	0.184755	2.11031	0.237937	2.43907	0.246552	3.54132	0.342515	4.15018	0.379814	10.4229	0.611111
	0.318567	0.0734579	0.373527	0.0684311	0.756044	0.123282	0.682768	0.0999304	1.29129	0.190698	1.10582	0.148551	1.83283	0.219084	1.47625	0.185401	2.11031	0.238769	2.43907	0.247414	3.54132	0.343713	4.15018	0.381142	10.4229	0.613248
	0.319012	0.0734579	0.375989	0.0684311	0.756346	0.123282	0.689551	0.0999304	1.30775	0.190698	1.10628	0.148551	1.83537	0.219084	1.47836	0.185401	2.11224	0.238769	2.46292	0.247414	3.60635	0.343713	4.17607	0.381142	10.5003	0.613248
	0.319012	0.0737138	0.375989	0.0686695	0.756346	0.123711	0.689551	0.100279	1.30775	0.191362	1.10628	0.149068	1.83537	0.219847	1.47836	0.186047	2.11224	0.239601	2.46292	0.248276	3.60635	0.34491	4.17607	0.38247	10.5003	0.615385
	0.320478	0.0737138	0.377092	0.0686695	0.759554	0.123711	0.692555	0.100279	1.30936	0.191362	1.11678	0.149068	1.83557	0.219847	1.48636	0.186047	2.11245	0.239601	2.47985	0.248276	3.60707	0.34491	4.21078	0.38247	10.5253	0.615385
	0.320478	0.0739698	0.377092	0.068908	0.759554	0.124141	0.692555	0.100627	1.30936	0.192027	1.11678	0.149586	1.83557	0.220611	1.48636	0.186693	2.11245	0.240433	2.47985	0.249138	3.60707	0.346108	4.21078	0.383798	10.5253	0.617521
	0.321114	0.0739698	0.37873	0.068908	0.759898	0.124141	0.697221	0.100627	1.34135	0.192027	1.1258	0.149586	1.84331	0.220611	1.48645	0.186693	2.12095	0.240433	2.48126	0.249138	3.64165	0.346108	4.21786	0.383798	10.5328	0.617521
	0.321114	0.0742257	0.37873	0.0691464	0.759898	0.12457	0.697221	0.100975	1.34135	0.192691	1.1258	0.150104	1.84331	0.221374	1.48645	0.187339	2.12095	0.241265	2.48126	0.25	3.64165	0.347305	4.21786	0.385126	10.5328	0.619658
	0.323512	0.0742257	0.380094	0.0691464	0.763588	0.12457	0.700736	0.100975	1.34639	0.192691	1.13107	0.150104	1.85736	0.221374	1.49777	0.187339	2.13224	0.241265	2.48326	0.25	3.64814	0.347305	4.24591	0.385126	10.6899	0.619658
	0.323512	0.0744817	0.380094	0.0693848	0.763588	0.125	0.700736	0.101323	1.34639	0.193355	1.13107	0.150621	1.85736	0.222137	1.49777	0.187984	2.13224	0.242097	2.48326	0.250862	3.64814	0.348503	4.24591	0.386454	10.6899	0.621795
	0.324356	0.0744817	0.381793	0.0693848	0.768143	0.125	0.700938	0.101323	1.355	0.193355	1.1311	0.150621	1.86962	0.222137	1.50071	0.187984	2.14214	0.242097	2.48413	0.250862	3.65001	0.348503	4.33274	0.386454	10.773	0.621795
	0.324356	0.0747377	0.381793	0.0696233	0.768143	0.12543	0.700938	0.101671	1.355	0.19402	1.1311	0.151139	1.86962	0.222901	1.50071	0.18863	2.14214	0.242928	2.48413	0.251724	3.65001	0.349701	4.33274	0.387782	10.773	0.623932
	0.324689	0.0747377	0.382153	0.0696233	0.772774	0.12543	0.702538	0.101671	1.35551	0.19402	1.1384	0.151139	1.87587	0.222901	1.50166	0.18863	2.17417	0.242928	2.4863	0.251724	3.66055	0.349701	4.34162	0.387782	10.9758	0.623932
	0.324689	0.0749936	0.382153	0.0698617	0.772774	0.125859	0.702538	0.102019	1.35551	0.194684	1.1384	0.151656	1.87587	0.223664	1.50166	0.189276	2.17417	0.24376	2.4863	0.252586	3.66055	0.350898	4.34162	0.38911	10.9758	0.626068
	0.325332	0.0749936	0.384407	0.0698617	0.776057	0.125859	0.703255	0.102019	1.36269	0.194684	1.14664	0.151656	1.90532	0.223664	1.51133	0.189276	2.189	0.24376	2.48983	0.252586	3.66909	0.350898	4.38055	0.38911	11.0675	0.626068
	0.325332	0.0752496	0.384407	0.0701001	0.776057	0.126289	0.703255	0.102368	1.36269	0.195349	1.14664	0.152174	1.90532	0.224427	1.51133	0.189922	2.189	0.244592	2.48983	0.253448	3.66909	0.352096	4.38055	0.390438	11.0675	0.628205
	0.325695	0.0752496	0.38503	0.0701001	0.77606	0.126289	0.705848	0.102368	1.36707	0.195349	1.15109	0.152174	1.91171	0.224427	1.53219	0.189922	2.19737	0.244592	2.49348	0.253448	3.67958	0.352096	4.38306	0.390438	11.3245	0.628205
	0.325695	0.0755055	0.38503	0.0703386	0.77606	0.126718	0.705848	0.102716	1.36707	0.196013	1.15109	0.152692	1.91171	0.225191	1.53219	0.190568	2.19737	0.245424	2.49348	0.25431	3.67958	0.353293	4.38306	0.391766	11.3245	0.630342
	0.326896	0.0755055	0.386282	0.0703386	0.77756	0.126718	0.706625	0.102716	1.36757	0.196013	1.1578	0.152692	1.92228	0.225191	1.53867	0.190568	2.21296	0.245424	2.50132	0.25431	3.69258	0.353293	4.42523	0.391766	11.55	0.630342
	0.326896	0.0757615	0.386282	0.070577	0.77756	0.127148	0.706625	0.103064	1.36757	0.196678	1.1578	0.153209	1.92228	0.225954	1.53867	0.191214	2.21296	0.246256	2.50132	0.255172	3.69258	0.354491	4.42523	0.393094	11.55	0.632479
	0.327765	0.0757615	0.388529	0.070577	0.78473	0.127148	0.709152	0.103064	1.36964	0.196678	1.15814	0.153209	1.93166	0.225954	1.55267	0.191214	2.21325	0.246256	2.50497	0.255172	3.69654	0.354491	4.4388	0.393094	11.69	0.632479
	0.327765	0.0760174	0.388529	0.0708155	0.78473	0.127577	0.709152	0.103412	1.36964	0.197342	1.15814	0.153727	1.93166	0.226718	1.55267	0.19186	2.21325	0.247088	2.50497	0.256034	3.69654	0.355689	4.4388	0.394422	11.69	0.634615
	0.327798	0.0760174	0.389848	0.0708155	0.785753	0.127577	0.709703	0.103412	1.37572	0.197342	1.16478	0.153727	1.93199	0.226718	1.56292	0.19186	2.23453	0.247088	2.51324	0.256034	3.71951	0.355689	4.50227	0.394422	11.7209	0.634615
	0.327798	0.0762734	0.389848	0.0710539	0.785753	0.128007	0.709703	0.10376	1.37572	0.198007	1.16478	0.154244	1.93199	0.227481	1.56292	0.192506	2.23453	0.24792	2.51324	0.256897	3.71951	0.356886	4.50227	0.39575	11.7209	0.636752
	0.329228	0.0762734	0.391023	0.0710539	0.786555	0.128007	0.710167	0.10376	1.37573	0.198007	1.17237	0.154244	1.94436	0.227481	1.56429	0.192506	2.24011	0.24792	2.51943	0.256897	3.73164	0.356886	4.51574	0.39575	11.8292	0.636752
	0.329228	0.0765293	0.391023	0.0712923	0.786555	0.128436	0.710167	0.104109	1.37573	0.198671	1.17237	0.154762	1.94436	0.228244	1.56429	0.193152	2.24011	0.248752	2.51943	0.257759	3.73164	0.358084	4.51574	0.397078	11.8292	0.638889
	0.330096	0.0765293	0.392085	0.0712923	0.786604	0.128436	0.713225	0.104109	1.37585	0.198671	1.17716	0.154762	1.96419	0.228244	1.58202	0.193152	2.24515	0.248752	2.54546	0.257759	3.7338	0.358084	4.54615	0.397078	11.8998	0.638889
	0.330096	0.0767853	0.392085	0.0715308	0.786604	0.128866	0.713225	0.104457	1.37585	0.199336	1.17716	0.15528	1.96419	0.229008	1.58202	0.193798	2.24515	0.249584	2.54546	0.258621	3.7338	0.359281	4.54615	0.398406	11.8998	0.641026
	0.330485	0.0767853	0.397042	0.0715308	0.78704	0.128866	0.714185	0.104457	1.40146	0.199336	1.17886	0.15528	1.96729	0.229008	1.59255	0.193798	2.24572	0.249584	2.56198	0.258621	3.73768	0.359281	4.62985	0.398406	12.2026	0.641026
	0.330485	0.0770412	0.397042	0.0717692	0.78704	0.129296	0.714185	0.104805	1.40146	0.2	1.17886	0.155797	1.96729	0.229771	1.59255	0.194444	2.24572	0.250416	2.56198	0.259483	3.73768	0.360479	4.62985	0.399734	12.2026	0.643162
	0.331581	0.0770412	0.397398	0.0717692	0.791294	0.129296	0.714922	0.104805	1.40388	0.2	1.18055	0.155797	1.9707	0.229771	1.59331	0.194444	2.25627	0.250416	2.56531	0.259483	3.73801	0.360479	4.66296	0.399734	12.2249	0.643162
	0.331581	0.0772972	0.397398	0.0720076	0.791294	0.129725	0.714922	0.105153	1.40388	0.200664	1.18055	0.156315	1.9707	0.230534	1.59331	0.19509	2.25627	0.251248	2.56531	0.260345	3.73801	0.361677	4.66296	0.401062	12.2249	0.645299
	0.331904	0.0772972	0.398473	0.0720076	0.791618	0.129725	0.720732	0.105153	1.40422	0.200664	1.18161	0.156315	1.97964	0.230534	1.59469	0.19509	2.26298	0.251248	2.58121	0.260345	3.74652	0.361677	4.66839	0.401062	12.2322	0.645299
	0.331904	0.0775531	0.398473	0.0722461	0.791618	0.130155	0.720732	0.105501	1.40422	0.201329	1.18161	0.156832	1.97964	0.231298	1.59469	0.195736	2.26298	0.25208	2.58121	0.261207	3.74652	0.362874	4.66839	0.40239	12.2322	0.647436
	0.332655	0.0775531	0.399118	0.0722461	0.794385	0.130155	0.722603	0.105501	1.41911	0.201329	1.18537	0.156832	1.9868	0.231298	1.59637	0.195736	2.26723	0.25208	2.58237	0.261207	3.76124	0.362874	4.70233	0.40239	12.5762	0.647436
	0.332655	0.0778091	0.399118	0.0724845	0.794385	0.130584	0.722603	0.10585	1.41911	0.201993	1.18537	0.15735	1.9868	0.232061	1.59637	0.196382	2.26723	0.252912	2.58237	0.262069	3.76124	0.364072	4.70233	0.403718	12.5762	0.649573
	0.334045	0.0778091	0.400682	0.0724845	0.799722	0.130584	0.724507	0.10585	1.42165	0.201993	1.18649	0.15735	1.99135	0.232061	1.59718	0.196382	2.30574	0.252912	2.58376	0.262069	3.76985	0.364072	4.73189	0.403718	12.6941	0.649573
	0.334045	0.078065	0.400682	0.0727229	0.799722	0.131014	0.724507	0.106198	1.42165	0.202658	1.18649	0.157867	1.99135	0.232824	1.59718	0.197028	2.30574	0.253744	2.58376	0.262931	3.76985	0.365269	4.73189	0.405046	12.6941	0.651709
	0.334838	0.078065	0.40095	0.0727229	0.805775	0.131014	0.726059	0.106198	1.42629	0.202658	1.19731	0.157867	1.99702	0.232824	1.59876	0.197028	2.30638	0.253744	2.59093	0.262931	3.77873	0.365269	4.73366	0.405046	12.8047	0.651709
	0.334838	0.078321	0.40095	0.0729614	0.805775	0.131443	0.726059	0.106546	1.42629	0.203322	1.19731	0.158385	1.99702	0.233588	1.59876	0.197674	2.30638	0.254576	2.59093	0.263793	3.77873	0.366467	4.73366	0.406375	12.8047	0.653846
	0.335876	0.078321	0.401225	0.0729614	0.812272	0.131443	0.727021	0.106546	1.43312	0.203322	1.20196	0.158385	2.00391	0.233588	1.60151	0.197674	2.31824	0.254576	2.59809	0.263793	3.80422	0.366467	4.77329	0.406375	12.98	0.653846
	0.335876	0.0785769	0.401225	0.0731998	0.812272	0.131873	0.727021	0.106894	1.43312	0.203987	1.20196	0.158903	2.00391	0.234351	1.60151	0.19832	2.31824	0.255408	2.59809	0.264655	3.80422	0.367665	4.77329	0.407703	12.98	0.655983
	0.33846	0.0785769	0.402496	0.0731998	0.817436	0.131873	0.73169	0.106894	1.43334	0.203987	1.20846	0.158903	2.01341	0.234351	1.60233	0.19832	2.32853	0.255408	2.60637	0.264655	3.80442	0.367665	4.79688	0.407703	13.0489	0.655983
	0.33846	0.0788329	0.402496	0.0734382	0.817436	0.132302	0.73169	0.107242	1.43334	0.204651	1.20846	0.15942	2.01341	0.235115	1.60233	0.198966	2.32853	0.25624	2.60637	0.265517	3.80442	0.368862	4.79688	0.409031	13.0489	0.65812
	0.339468	0.0788329	0.403139	0.0734382	0.818139	0.132302	0.731921	0.107242	1.43697	0.204651	1.20894	0.15942	2.01648	0.235115	1.61055	0.198966	2.32959	0.25624	2.60777	0.265517	3.8119	0.368862	4.8521	0.409031	13.481	0.65812
	0.339468	0.0790888	0.403139	0.0736767	0.818139	0.132732	0.731921	0.107591	1.43697	0.205316	1.20894	0.159938	2.01648	0.235878	1.61055	0.199612	2.32959	0.257072	2.60777	0.266379	3.8119	0.37006	4.8521	0.410359	13.481	0.660256
	0.339929	0.0790888	0.403235	0.0736767	0.820147	0.132732	0.735188	0.107591	1.44019	0.205316	1.21075	0.159938	2.02772	0.235878	1.61409	0.199612	2.33064	0.257072	2.61073	0.266379	3.84881	0.37006	4.86671	0.410359	13.5705	0.660256
	0.339929	0.0793448	0.403235	0.0739151	0.820147	0.133162	0.735188	0.107939	1.44019	0.20598	1.21075	0.160455	2.02772	0.236641	1.61409	0.200258	2.33064	0.257903	2.61073	0.267241	3.84881	0.371257	4.86671	0.411687	13.5705	0.662393
	0.340427	0.0793448	0.403998	0.0739151	0.827018	0.133162	0.749662	0.107939	1.44523	0.20598	1.2135	0.160455	2.03178	0.236641	1.61744	0.200258	2.3333	0.257903	2.6164	0.267241	3.86459	0.371257	4.89302	0.411687	13.5887	0.662393
	0.340427	0.0796007	0.403998	0.0741536	0.827018	0.133591	0.749662	0.108287	1.44523	0.206645	1.2135	0.160973	2.03178	0.237405	1.61744	0.200904	2.3333	0.258735	2.6164	0.268103	3.86459	0.372455	4.89302	0.413015	13.5887	0.66453
	0.340581	0.0796007	0.404948	0.0741536	0.828598	0.133591	0.750737	0.108287	1.45433	0.206645	1.21463	0.160973	2.03712	0.237405	1.61768	0.200904	2.33441	0.258735	2.62313	0.268103	3.87573	0.372455	4.91331	0.413015	13.655	0.66453
	0.340581	0.0798567	0.404948	0.074392	0.828598	0.134021	0.750737	0.108635	1.45433	0.207309	1.21463	0.161491	2.03712	0.238168	1.61768	0.20155	2.33441	0.259567	2.62313	0.268966	3.87573	0.373653	4.91331	0.414343	13.655	0.666667
	0.341745	0.0798567	0.405	0.074392	0.831156	0.134021	0.751224	0.108635	1.45711	0.207309	1.21478	0.161491	2.05333	0.238168	1.62044	0.20155	2.33909	0.259567	2.62546	0.268966	3.92136	0.373653	4.92591	0.414343	13.8488	0.666667
	0.341745	0.0801126	0.405	0.0746304	0.831156	0.13445	0.751224	0.108983	1.45711	0.207973	1.21478	0.162008	2.05333	0.238931	1.62044	0.202196	2.33909	0.260399	2.62546	0.269828	3.92136	0.37485	4.92591	0.415671	13.8488	0.668803
	0.342561	0.0801126	0.40555	0.0746304	0.835256	0.13445	0.753103	0.108983	1.45858	0.207973	1.2177	0.162008	2.06701	0.238931	1.62269	0.202196	2.34215	0.260399	2.62631	0.269828	3.93862	0.37485	4.95075	0.415671	14.0247	0.668803
	0.342561	0.0803686	0.40555	0.0748689	0.835256	0.13488	0.753103	0.109331	1.45858	0.208638	1.2177	0.162526	2.06701	0.239695	1.62269	0.202842	2.34215	0.261231	2.62631	0.27069	3.93862	0.376048	4.95075	0.416999	14.0247	0.67094
	0.34268	0.0803686	0.406918	0.0748689	0.839167	0.13488	0.754368	0.109331	1.45871	0.208638	1.21798	0.162526	2.08707	0.239695	1.62334	0.202842	2.34237	0.261231	2.62887	0.27069	3.98067	0.376048	5.00418	0.416999	14.1079	0.67094
	0.34268	0.0806245	0.406918	0.0751073	0.839167	0.135309	0.754368	0.10968	1.45871	0.209302	1.21798	0.163043	2.08707	0.240458	1.62334	0.203488	2.34237	0.262063	2.62887	0.271552	3.98067	0.377246	5.00418	0.418327	14.1079	0.673077
	0.348193	0.0806245	0.40881	0.0751073	0.841244	0.135309	0.755256	0.10968	1.46008	0.209302	1.23048	0.163043	2.09873	0.240458	1.62434	0.203488	2.34405	0.262063	2.63002	0.271552	3.98223	0.377246	5.01797	0.418327	14.1386	0.673077
	0.348193	0.0808805	0.40881	0.0753457	0.841244	0.135739	0.755256	0.110028	1.46008	0.209967	1.23048	0.163561	2.09873	0.241221	1.62434	0.204134	2.34405	0.262895	2.63002	0.272414	3.98223	0.378443	5.01797	0.419655	14.1386	0.675214
	0.348512	0.0808805	0.409183	0.0753457	0.842352	0.135739	0.765164	0.110028	1.46367	0.209967	1.2345	0.163561	2.10022	0.241221	1.62981	0.204134	2.34718	0.262895	2.63626	0.272414	4.03141	0.378443	5.08908	0.419655	14.19	0.675214
	0.348512	0.0811364	0.409183	0.0755842	0.842352	0.136168	0.765164	0.110376	1.46367	0.210631	1.2345	0.164079	2.10022	0.241985	1.62981	0.20478	2.34718	0.263727	2.63626	0.273276	4.03141	0.379641	5.08908	0.420983	14.19	0.67735
	0.349889	0.0811364	0.412965	0.0755842	0.843546	0.136168	0.76968	0.110376	1.471	0.210631	1.23968	0.164079	2.10027	0.241985	1.63008	0.20478	2.34821	0.263727	2.63656	0.273276	4.03866	0.379641	5.1164	0.420983	14.3993	0.67735
	0.349889	0.0813924	0.412965	0.0758226	0.843546	0.136598	0.76968	0.110724	1.471	0.211296	1.23968	0.164596	2.10027	0.242748	1.63008	0.205426	2.34821	0.264559	2.63656	0.274138	4.03866	0.380838	5.1164	0.422311	14.3993	0.679487
	0.350772	0.0813924	0.413791	0.0758226	0.844915	0.136598	0.774481	0.110724	1.47141	0.211296	1.24168	0.164596	2.1168	0.242748	1.63325	0.205426	2.35074	0.264559	2.64277	0.274138	4.0387	0.380838	5.15971	0.422311	14.4785	0.679487
	0.350772	0.0816483	0.413791	0.076061	0.844915	0.137027	0.774481	0.111072	1.47141	0.21196	1.24168	0.165114	2.1168	0.243511	1.63325	0.206072	2.35074	0.265391	2.64277	0.275	4.0387	0.382036	5.15971	0.423639	14.4785	0.681624
	0.35084	0.0816483	0.41894	0.076061	0.846025	0.137027	0.778406	0.111072	1.4728	0.21196	1.24391	0.165114	2.12182	0.243511	1.65144	0.206072	2.35094	0.265391	2.66602	0.275	4.04047	0.382036	5.25372	0.423639	14.518	0.681624
	0.35084	0.0819043	0.41894	0.0762995	0.846025	0.137457	0.778406	0.111421	1.4728	0.212625	1.24391	0.165631	2.12182	0.244275	1.65144	0.206718	2.35094	0.266223	2.66602	0.275862	4.04047	0.383234	5.25372	0.424967	14.518	0.683761
	0.352416	0.0819043	0.422458	0.0762995	0.846684	0.137457	0.779781	0.111421	1.49402	0.212625	1.24496	0.165631	2.12901	0.244275	1.65222	0.206718	2.35149	0.266223	2.6661	0.275862	4.0857	0.383234	5.28576	0.424967	14.7444	0.683761
	0.352416	0.0821602	0.422458	0.0765379	0.846684	0.137887	0.779781	0.111769	1.49402	0.213289	1.24496	0.166149	2.12901	0.245038	1.65222	0.207364	2.35149	0.267055	2.6661	0.276724	4.0857	0.384431	5.28576	0.426295	14.7444	0.685897
	0.353872	0.0821602	0.425324	0.0765379	0.855123	0.137887	0.786667	0.111769	1.49412	0.213289	1.24719	0.166149	2.13621	0.245038	1.65514	0.207364	2.36724	0.267055	2.67334	0.276724	4.08907	0.384431	5.2918	0.426295	14.7563	0.685897
	0.353872	0.0824162	0.425324	0.0767763	0.855123	0.138316	0.786667	0.112117	1.49412	0.213953	1.24719	0.166667	2.13621	0.245802	1.65514	0.20801	2.36724	0.267887	2.67334	0.277586	4.08907	0.385629	5.2918	0.427623	14.7563	0.688034
	0.355967	0.0824162	0.426577	0.0767763	0.857022	0.138316	0.791504	0.112117	1.50182	0.213953	1.24942	0.166667	2.13874	0.245802	1.66502	0.20801	2.40017	0.267887	2.68059	0.277586	4.10965	0.385629	5.35879	0.427623	14.7689	0.688034
	0.355967	0.0826721	0.426577	0.0770148	0.857022	0.138746	0.791504	0.112465	1.50182	0.214618	1.24942	0.167184	2.13874	0.246565	1.66502	0.208656	2.40017	0.268719	2.68059	0.278448	4.10965	0.386826	5.35879	0.428951	14.7689	0.690171
	0.356579	0.0826721	0.430002	0.0770148	0.858569	0.138746	0.791861	0.112465	1.50392	0.214618	1.25646	0.167184	2.15333	0.246565	1.6744	0.208656	2.40451	0.268719	2.68629	0.278448	4.11057	0.386826	5.38321	0.428951	14.9051	0.690171
	0.356579	0.0829281	0.430002	0.0772532	0.858569	0.139175	0.791861	0.112813	1.50392	0.215282	1.25646	0.167702	2.15333	0.247328	1.6744	0.209302	2.40451	0.269551	2.68629	0.27931	4.11057	0.388024	5.38321	0.430279	14.9051	0.692308
	0.358069	0.0829281	0.431514	0.0772532	0.863938	0.139175	0.794707	0.112813	1.50471	0.215282	1.25678	0.167702	2.15724	0.247328	1.67459	0.209302	2.43592	0.269551	2.68871	0.27931	4.11749	0.388024	5.3865	0.430279	14.9904	0.692308
	0.358069	0.083184	0.431514	0.0774917	0.863938	0.139605	0.794707	0.113162	1.50471	0.215947	1.25678	0.168219	2.15724	0.248092	1.67459	0.209948	2.43592	0.270383	2.68871	0.280172	4.11749	0.389222	5.3865	0.431607	14.9904	0.694444
	0.358819	0.083184	0.431695	0.0774917	0.864745	0.139605	0.799325	0.113162	1.50487	0.215947	1.2637	0.168219	2.16941	0.248092	1.678	0.209948	2.44054	0.270383	2.69095	0.280172	4.16966	0.389222	5.39226	0.431607	15.0215	0.694444
	0.358819	0.08344	0.431695	0.0777301	0.864745	0.140034	0.799325	0.11351	1.50487	0.216611	1.2637	0.168737	2.16941	0.248855	1.678	0.210594	2.44054	0.271215	2.69095	0.281034	4.16966	0.390419	5.39226	0.432935	15.0215	0.696581
	0.35915	0.08344	0.434609	0.0777301	0.866325	0.140034	0.799949	0.11351	1.51375	0.216611	1.26392	0.168737	2.17721	0.248855	1.68523	0.210594	2.44373	0.271215	2.69368	0.281034	4.1925	0.390419	5.39229	0.432935	15.1137	0.696581
	0.35915	0.0836959	0.434609	0.0779685	0.866325	0.140464	0.799949	0.113858	1.51375	0.217276	1.26392	0.169255	2.17721	0.249618	1.68523	0.21124	2.44373	0.272047	2.69368	0.281897	4.1925	0.391617	5.39229	0.434263	15.1137	0.698718
	0.359198	0.0836959	0.436887	0.0779685	0.870404	0.140464	0.800399	0.113858	1.5164	0.217276	1.26569	0.169255	2.17788	0.249618	1.69088	0.21124	2.44906	0.272047	2.69706	0.281897	4.19628	0.391617	5.40684	0.434263	15.1538	0.698718
	0.359198	0.0839519	0.436887	0.078207	0.870404	0.140893	0.800399	0.114206	1.5164	0.21794	1.26569	0.169772	2.17788	0.250382	1.69088	0.211886	2.44906	0.272879	2.69706	0.282759	4.19628	0.392814	5.40684	0.435591	15.1538	0.700855
	0.361499	0.0839519	0.437494	0.078207	0.872624	0.140893	0.802689	0.114206	1.51984	0.21794	1.26875	0.169772	2.18148	0.250382	1.69126	0.211886	2.46819	0.272879	2.7028	0.282759	4.22373	0.392814	5.4299	0.435591	15.3509	0.700855
	0.361499	0.0842078	0.437494	0.0784454	0.872624	0.141323	0.802689	0.114554	1.51984	0.218605	1.26875	0.17029	2.18148	0.251145	1.69126	0.212532	2.46819	0.27371	2.7028	0.283621	4.22373	0.394012	5.4299	0.436919	15.3509	0.702991
	0.362864	0.0842078	0.439757	0.0784454	0.876563	0.141323	0.806225	0.114554	1.52156	0.218605	1.28133	0.17029	2.2014	0.251145	1.69255	0.212532	2.47573	0.27371	2.71545	0.283621	4.27714	0.394012	5.43181	0.436919	15.4451	0.702991
	0.362864	0.0844638	0.439757	0.0786838	0.876563	0.141753	0.806225	0.114903	1.52156	0.219269	1.28133	0.170807	2.2014	0.251908	1.69255	0.213178	2.47573	0.274542	2.71545	0.284483	4.27714	0.39521	5.43181	0.438247	15.4451	0.705128
	0.36368	0.0844638	0.440314	0.0786838	0.877973	0.141753	0.809486	0.114903	1.52903	0.219269	1.28294	0.170807	2.20492	0.251908	1.70791	0.213178	2.50717	0.274542	2.72255	0.284483	4.2944	0.39521	5.43194	0.438247	15.8343	0.705128
	0.36368	0.0847197	0.440314	0.0789223	0.877973	0.142182	0.809486	0.115251	1.52903	0.219934	1.28294	0.171325	2.20492	0.252672	1.70791	0.213824	2.50717	0.275374	2.72255	0.285345	4.2944	0.396407	5.43194	0.439575	15.8343	0.707265
	0.364426	0.0847197	0.440669	0.0789223	0.88721	0.142182	0.812991	0.115251	1.53918	0.219934	1.28456	0.171325	2.21647	0.252672	1.71302	0.213824	2.50942	0.275374	2.72324	0.285345	4.29879	0.396407	5.5519	0.439575	15.9927	0.707265
	0.364426	0.0849757	0.440669	0.0791607	0.88721	0.142612	0.812991	0.115599	1.53918	0.220598	1.28456	0.171843	2.21647	0.253435	1.71302	0.21447	2.50942	0.276206	2.72324	0.286207	4.29879	0.397605	5.5519	0.440903	15.9927	0.709402
	0.368352	0.0849757	0.442615	0.0791607	0.889173	0.142612	0.820312	0.115599	1.56718	0.220598	1.28802	0.171843	2.22824	0.253435	1.7263	0.21447	2.51198	0.276206	2.72373	0.286207	4.31836	0.397605	5.59461	0.440903	16.0036	0.709402
	0.368352	0.0852316	0.442615	0.0793991	0.889173	0.143041	0.820312	0.115947	1.56718	0.221262	1.28802	0.17236	2.22824	0.254198	1.7263	0.215116	2.51198	0.277038	2.72373	0.287069	4.31836	0.398802	5.59461	0.442231	16.0036	0.711538
	0.369284	0.0852316	0.444852	0.0793991	0.889444	0.143041	0.822167	0.115947	1.56817	0.221262	1.2918	0.17236	2.23538	0.254198	1.73636	0.215116	2.51249	0.277038	2.73569	0.287069	4.33308	0.398802	5.60353	0.442231	16.0214	0.711538
	0.369284	0.0854876	0.444852	0.0796376	0.889444	0.143471	0.822167	0.116295	1.56817	0.221927	1.2918	0.172878	2.23538	0.254962	1.73636	0.215762	2.51249	0.27787	2.73569	0.287931	4.33308	0.4	5.60353	0.443559	16.0214	0.713675
	0.369858	0.0854876	0.445926	0.0796376	0.891786	0.143471	0.828355	0.116295	1.58318	0.221927	1.29427	0.172878	2.26427	0.254962	1.74228	0.215762	2.52077	0.27787	2.73782	0.287931	4.33536	0.4	5.60404	0.443559	16.1702	0.713675
	0.369858	0.0857435	0.445926	0.079876	0.891786	0.1439	0.828355	0.116643	1.58318	0.222591	1.29427	0.173395	2.26427	0.255725	1.74228	0.216408	2.52077	0.278702	2.73782	0.288793	4.33536	0.401198	5.60404	0.444887	16.1702	0.715812
	0.370264	0.0857435	0.446137	0.079876	0.893516	0.1439	0.829616	0.116643	1.58585	0.222591	1.29451	0.173395	2.27505	0.255725	1.74469	0.216408	2.52292	0.278702	2.79703	0.288793	4.3432	0.401198	5.61014	0.444887	16.398	0.715812
	0.370264	0.0859995	0.446137	0.0801144	0.893516	0.14433	0.829616	0.116992	1.58585	0.223256	1.29451	0.173913	2.27505	0.256489	1.74469	0.217054	2.52292	0.279534	2.79703	0.289655	4.3432	0.402395	5.61014	0.446215	16.398	0.717949
	0.371842	0.0859995	0.447544	0.0801144	0.893872	0.14433	0.832963	0.116992	1.58683	0.223256	1.29681	0.173913	2.27757	0.256489	1.75039	0.217054	2.53425	0.279534	2.81124	0.289655	4.34502	0.402395	5.64036	0.446215	16.4634	0.717949
	0.371842	0.0862554	0.447544	0.0803529	0.893872	0.144759	0.832963	0.11734	1.58683	0.22392	1.29681	0.174431	2.27757	0.257252	1.75039	0.2177	2.53425	0.280366	2.81124	0.290517	4.34502	0.403593	5.64036	0.447543	16.4634	0.720085
	0.37227	0.0862554	0.450718	0.0803529	0.903462	0.144759	0.835338	0.11734	1.58877	0.22392	1.30002	0.174431	2.28412	0.257252	1.75458	0.2177	2.53872	0.280366	2.82457	0.290517	4.34547	0.403593	5.64821	0.447543	16.963	0.720085
	0.37227	0.0865114	0.450718	0.0805913	0.903462	0.145189	0.835338	0.117688	1.58877	0.224585	1.30002	0.174948	2.28412	0.258015	1.75458	0.218346	2.53872	0.281198	2.82457	0.291379	4.34547	0.40479	5.64821	0.448871	16.963	0.722222
	0.373347	0.0865114	0.453129	0.0805913	0.908743	0.145189	0.839422	0.117688	1.58891	0.224585	1.30009	0.174948	2.29181	0.258015	1.7595	0.218346	2.55357	0.281198	2.84486	0.291379	4.38678	0.40479	5.69118	0.448871	16.9957	0.722222
	0.373347	0.0867673	0.453129	0.0808298	0.908743	0.145619	0.839422	0.118036	1.58891	0.225249	1.30009	0.175466	2.29181	0.258779	1.7595	0.218992	2.55357	0.28203	2.84486	0.292241	4.38678	0.405988	5.69118	0.450199	16.9957	0.724359
	0.373544	0.0867673	0.457491	0.0808298	0.909907	0.145619	0.845379	0.118036	1.59014	0.225249	1.30128	0.175466	2.30799	0.258779	1.76215	0.218992	2.57167	0.28203	2.8469	0.292241	4.39853	0.405988	5.72498	0.450199	17.0609	0.724359
	0.373544	0.0870233	0.457491	0.0810682	0.909907	0.146048	0.845379	0.118384	1.59014	0.225914	1.30128	0.175983	2.30799	0.259542	1.76215	0.219638	2.57167	0.282862	2.8469	0.293103	4.39853	0.407186	5.72498	0.451527	17.0609	0.726496
	0.374342	0.0870233	0.457507	0.0810682	0.912496	0.146048	0.846594	0.118384	1.59245	0.225914	1.30942	0.175983	2.3089	0.259542	1.76919	0.219638	2.57998	0.282862	2.8622	0.293103	4.41445	0.407186	5.74104	0.451527	17.4189	0.726496
	0.374342	0.0872792	0.457507	0.0813066	0.912496	0.146478	0.846594	0.118733	1.59245	0.226578	1.30942	0.176501	2.3089	0.260305	1.76919	0.220284	2.57998	0.283694	2.8622	0.293966	4.41445	0.408383	5.74104	0.452855	17.4189	0.728632
	0.375647	0.0872792	0.458974	0.0813066	0.913041	0.146478	0.846633	0.118733	1.59942	0.226578	1.30944	0.176501	2.31612	0.260305	1.77106	0.220284	2.58874	0.283694	2.86742	0.293966	4.46395	0.408383	5.7518	0.452855	17.4917	0.728632
	0.375647	0.0875352	0.458974	0.0815451	0.913041	0.146907	0.846633	0.119081	1.59942	0.227243	1.30944	0.177019	2.31612	0.261069	1.77106	0.22093	2.58874	0.284526	2.86742	0.294828	4.46395	0.409581	5.7518	0.454183	17.4917	0.730769
	0.377213	0.0875352	0.460699	0.0815451	0.916358	0.146907	0.848721	0.119081	1.59979	0.227243	1.30963	0.177019	2.33548	0.261069	1.78869	0.22093	2.61695	0.284526	2.88974	0.294828	4.46453	0.409581	5.7685	0.454183	17.7131	0.730769
	0.377213	0.0877911	0.460699	0.0817835	0.916358	0.147337	0.848721	0.119429	1.59979	0.227907	1.30963	0.177536	2.33548	0.261832	1.78869	0.221576	2.61695	0.285358	2.88974	0.29569	4.46453	0.410778	5.7685	0.455511	17.7131	0.732906
	0.37864	0.0877911	0.460716	0.0817835	0.918752	0.147337	0.850946	0.119429	1.60897	0.227907	1.31137	0.177536	2.34447	0.261832	1.79934	0.221576	2.63074	0.285358	2.89563	0.29569	4.46525	0.410778	5.78703	0.455511	17.7263	0.732906
	0.37864	0.0880471	0.460716	0.0820219	0.918752	0.147766	0.850946	0.119777	1.60897	0.228571	1.31137	0.178054	2.34447	0.262595	1.79934	0.222222	2.63074	0.28619	2.89563	0.296552	4.46525	0.411976	5.78703	0.456839	17.7263	0.735043
	0.380359	0.0880471	0.461736	0.0820219	0.920571	0.147766	0.851005	0.119777	1.61482	0.228571	1.31446	0.178054	2.34618	0.262595	1.80407	0.222222	2.63346	0.28619	2.90139	0.296552	4.46583	0.411976	5.7979	0.456839	17.7416	0.735043
	0.380359	0.088303	0.461736	0.0822604	0.920571	0.148196	0.851005	0.120125	1.61482	0.229236	1.31446	0.178571	2.34618	0.263359	1.80407	0.222868	2.63346	0.287022	2.90139	0.297414	4.46583	0.413174	5.7979	0.458167	17.7416	0.737179
	0.380427	0.088303	0.463647	0.0822604	0.925069	0.148196	0.853291	0.120125	1.61525	0.229236	1.32096	0.178571	2.34996	0.263359	1.81481	0.222868	2.6361	0.287022	2.93779	0.297414	4.47431	0.413174	5.80419	0.458167	18.0227	0.737179
	0.380427	0.088559	0.463647	0.0824988	0.925069	0.148625	0.853291	0.120474	1.61525	0.2299	1.32096	0.179089	2.34996	0.264122	1.81481	0.223514	2.6361	0.287854	2.93779	0.298276	4.47431	0.414371	5.80419	0.459495	18.0227	0.739316
	0.382277	0.088559	0.464693	0.0824988	0.927411	0.148625	0.854879	0.120474	1.63146	0.2299	1.32918	0.179089	2.35011	0.264122	1.81759	0.223514	2.64155	0.287854	2.94608	0.298276	4.48739	0.414371	5.85389	0.459495	18.3408	0.739316
	0.382277	0.0888149	0.464693	0.0827372	0.927411	0.149055	0.854879	0.120822	1.63146	0.230565	1.32918	0.179607	2.35011	0.264885	1.81759	0.22416	2.64155	0.288686	2.94608	0.299138	4.48739	0.415569	5.85389	0.460823	18.3408	0.741453
	0.382379	0.0888149	0.464923	0.0827372	0.932231	0.149055	0.860285	0.120822	1.63713	0.230565	1.33737	0.179607	2.36154	0.264885	1.82303	0.22416	2.64642	0.288686	2.95406	0.299138	4.49037	0.415569	5.87358	0.460823	18.372	0.741453
	0.382379	0.0890709	0.464923	0.0829757	0.932231	0.149485	0.860285	0.12117	1.63713	0.231229	1.33737	0.180124	2.36154	0.265649	1.82303	0.224806	2.64642	0.289517	2.95406	0.3	4.49037	0.416766	5.87358	0.462151	18.372	0.74359
	0.386083	0.0890709	0.465351	0.0829757	0.933998	0.149485	0.861928	0.12117	1.6442	0.231229	1.3424	0.180124	2.38299	0.265649	1.82572	0.224806	2.64673	0.289517	2.95982	0.3	4.50717	0.416766	5.90705	0.462151	18.7664	0.74359
	0.386083	0.0893268	0.465351	0.0832141	0.933998	0.149914	0.861928	0.121518	1.6442	0.231894	1.3424	0.180642	2.38299	0.266412	1.82572	0.225452	2.64673	0.290349	2.95982	0.300862	4.50717	0.417964	5.90705	0.463479	18.7664	0.745726
	0.3875	0.0893268	0.465439	0.0832141	0.935427	0.149914	0.863729	0.121518	1.64828	0.231894	1.34416	0.180642	2.3916	0.266412	1.8284	0.225452	2.65079	0.290349	2.96092	0.300862	4.54508	0.417964	5.93648	0.463479	19.0979	0.745726
	0.3875	0.0895828	0.465439	0.0834526	0.935427	0.150344	0.863729	0.121866	1.64828	0.232558	1.34416	0.181159	2.3916	0.267176	1.8284	0.226098	2.65079	0.291181	2.96092	0.301724	4.54508	0.419162	5.93648	0.464807	19.0979	0.747863
	0.387707	0.0895828	0.466626	0.0834526	0.937083	0.150344	0.865175	0.121866	1.65746	0.232558	1.34439	0.181159	2.40387	0.267176	1.84117	0.226098	2.65231	0.291181	2.96308	0.301724	4.55173	0.419162	5.98564	0.464807	19.1957	0.747863
	0.387707	0.0898388	0.466626	0.083691	0.937083	0.150773	0.865175	0.122214	1.65746	0.233223	1.34439	0.181677	2.40387	0.267939	1.84117	0.226744	2.65231	0.292013	2.96308	0.302586	4.55173	0.420359	5.98564	0.466135	19.1957	0.75
	0.389364	0.0898388	0.466706	0.083691	0.938578	0.150773	0.867679	0.122214	1.658	0.233223	1.34721	0.181677	2.41933	0.267939	1.84134	0.226744	2.68696	0.292013	2.96602	0.302586	4.55294	0.420359	5.99784	0.466135	19.4313	0.75
	0.389364	0.0900947	0.466706	0.0839294	0.938578	0.151203	0.867679	0.122563	1.658	0.233887	1.34721	0.182195	2.41933	0.268702	1.84134	0.22739	2.68696	0.292845	2.96602	0.303448	4.55294	0.421557	5.99784	0.467463	19.4313	0.752137
	0.390012	0.0900947	0.467002	0.0839294	0.941347	0.151203	0.868647	0.122563	1.65919	0.233887	1.34727	0.182195	2.41934	0.268702	1.85261	0.22739	2.68935	0.292845	2.97387	0.303448	4.56736	0.421557	6.03549	0.467463	19.8694	0.752137
	0.390012	0.0903507	0.467002	0.0841679	0.941347	0.151632	0.868647	0.122911	1.65919	0.234551	1.34727	0.182712	2.41934	0.269466	1.85261	0.228036	2.68935	0.293677	2.97387	0.30431	4.56736	0.422754	6.03549	0.468792	19.8694	0.754274
	0.390527	0.0903507	0.467973	0.0841679	0.94268	0.151632	0.871426	0.122911	1.66851	0.234551	1.35546	0.182712	2.42511	0.269466	1.85546	0.228036	2.69217	0.293677	2.97577	0.30431	4.57434	0.422754	6.03969	0.468792	20.0308	0.754274
	0.390527	0.0906066	0.467973	0.0844063	0.94268	0.152062	0.871426	0.123259	1.66851	0.235216	1.35546	0.18323	2.42511	0.270229	1.85546	0.228682	2.69217	0.294509	2.97577	0.305172	4.57434	0.423952	6.03969	0.47012	20.0308	0.75641
	0.391114	0.0906066	0.468221	0.0844063	0.945613	0.152062	0.873581	0.123259	1.66969	0.235216	1.35956	0.18323	2.43207	0.270229	1.86453	0.228682	2.70446	0.294509	2.97859	0.305172	4.57897	0.423952	6.04697	0.47012	20.5911	0.75641
	0.391114	0.0908626	0.468221	0.0846447	0.945613	0.152491	0.873581	0.123607	1.66969	0.23588	1.35956	0.183747	2.43207	0.270992	1.86453	0.229328	2.70446	0.295341	2.97859	0.306034	4.57897	0.42515	6.04697	0.471448	20.5911	0.758547
	0.391269	0.0908626	0.47007	0.0846447	0.946076	0.152491	0.875156	0.123607	1.67429	0.23588	1.36239	0.183747	2.43306	0.270992	1.86973	0.229328	2.73251	0.295341	2.98613	0.306034	4.60608	0.42515	6.06314	0.471448	20.8053	0.758547
	0.391269	0.0911185	0.47007	0.0848832	0.946076	0.152921	0.875156	0.123955	1.67429	0.236545	1.36239	0.184265	2.43306	0.271756	1.86973	0.229974	2.73251	0.296173	2.98613	0.306897	4.60608	0.426347	6.06314	0.472776	20.8053	0.760684
	0.394521	0.0911185	0.470429	0.0848832	0.946096	0.152921	0.878688	0.123955	1.67826	0.236545	1.36896	0.184265	2.43458	0.271756	1.87454	0.229974	2.74598	0.296173	2.99509	0.306897	4.65238	0.426347	6.07566	0.472776	20.8953	0.760684
	0.394521	0.0913745	0.470429	0.0851216	0.946096	0.153351	0.878688	0.124304	1.67826	0.237209	1.36896	0.184783	2.43458	0.272519	1.87454	0.23062	2.74598	0.297005	2.99509	0.307759	4.65238	0.427545	6.07566	0.474104	20.8953	0.762821
	0.395381	0.0913745	0.470435	0.0851216	0.950228	0.153351	0.880088	0.124304	1.67837	0.237209	1.3821	0.184783	2.44276	0.272519	1.87615	0.23062	2.74782	0.297005	2.99842	0.307759	4.66626	0.427545	6.1332	0.474104	21.1369	0.762821
	0.395381	0.0916304	0.470435	0.08536	0.950228	0.15378	0.880088	0.124652	1.67837	0.237874	1.3821	0.1853	2.44276	0.273282	1.87615	0.231266	2.74782	0.297837	2.99842	0.308621	4.66626	0.428743	6.1332	0.475432	21.1369	0.764957
	0.395986	0.0916304	0.473536	0.08536	0.955544	0.15378	0.883208	0.124652	1.69619	0.237874	1.38575	0.1853	2.44503	0.273282	1.87994	0.231266	2.74906	0.297837	3.00646	0.308621	4.71177	0.428743	6.14749	0.475432	21.2776	0.764957
	0.395986	0.0918864	0.473536	0.0855985	0.955544	0.15421	0.883208	0.125	1.69619	0.238538	1.38575	0.185818	2.44503	0.274046	1.87994	0.231912	2.74906	0.298669	3.00646	0.309483	4.71177	0.42994	6.14749	0.47676	21.2776	0.767094
	0.398603	0.0918864	0.475933	0.0855985	0.955908	0.15421	0.883334	0.125	1.71025	0.238538	1.38998	0.185818	2.4531	0.274046	1.89123	0.231912	2.77042	0.298669	3.00863	0.309483	4.75522	0.42994	6.16144	0.47676	21.6879	0.767094
	0.398603	0.0921423	0.475933	0.0858369	0.955908	0.154639	0.883334	0.125348	1.71025	0.239203	1.38998	0.186335	2.4531	0.274809	1.89123	0.232558	2.77042	0.299501	3.00863	0.310345	4.75522	0.431138	6.16144	0.478088	21.6879	0.769231
	0.399547	0.0921423	0.477522	0.0858369	0.956879	0.154639	0.885473	0.125348	1.72048	0.239203	1.39176	0.186335	2.46674	0.274809	1.89432	0.232558	2.77539	0.299501	3.01406	0.310345	4.78792	0.431138	6.16439	0.478088	21.9502	0.769231
	0.399547	0.0923983	0.477522	0.0860753	0.956879	0.155069	0.885473	0.125696	1.72048	0.239867	1.39176	0.186853	2.46674	0.275573	1.89432	0.233204	2.77539	0.300333	3.01406	0.311207	4.78792	0.432335	6.16439	0.479416	21.9502	0.771368
	0.400873	0.0923983	0.477978	0.0860753	0.959526	0.155069	0.887409	0.125696	1.72419	0.239867	1.39899	0.186853	2.47112	0.275573	1.89887	0.233204	2.79242	0.300333	3.0153	0.311207	4.80258	0.432335	6.16815	0.479416	22.0498	0.771368
	0.400873	0.0926542	0.477978	0.0863138	0.959526	0.155498	0.887409	0.126045	1.72419	0.240532	1.39899	0.187371	2.47112	0.276336	1.89887	0.23385	2.79242	0.301165	3.0153	0.312069	4.80258	0.433533	6.16815	0.480744	22.0498	0.773504
	0.401736	0.0926542	0.47875	0.0863138	0.960246	0.155498	0.888443	0.126045	1.72631	0.240532	1.40089	0.187371	2.49117	0.276336	1.89911	0.23385	2.80142	0.301165	3.03249	0.312069	4.80524	0.433533	6.16962	0.480744	22.2045	0.773504
	0.401736	0.0929102	0.47875	0.0865522	0.960246	0.155928	0.888443	0.126393	1.72631	0.241196	1.40089	0.187888	2.49117	0.277099	1.89911	0.234496	2.80142	0.301997	3.03249	0.312931	4.80524	0.434731	6.16962	0.482072	22.2045	0.775641
	0.403035	0.0929102	0.480436	0.0865522	0.962846	0.155928	0.889513	0.126393	1.72731	0.241196	1.41318	0.187888	2.50593	0.277099	1.90864	0.234496	2.82472	0.301997	3.03594	0.312931	4.83108	0.434731	6.22751	0.482072	22.5046	0.775641
	0.403035	0.0931661	0.480436	0.0867907	0.962846	0.156357	0.889513	0.126741	1.72731	0.24186	1.41318	0.188406	2.50593	0.277863	1.90864	0.235142	2.82472	0.302829	3.03594	0.313793	4.83108	0.435928	6.22751	0.4834	22.5046	0.777778
	0.403047	0.0931661	0.480644	0.0867907	0.967003	0.156357	0.890643	0.126741	1.73538	0.24186	1.41376	0.188406	2.5084	0.277863	1.92319	0.235142	2.82644	0.302829	3.0533	0.313793	4.84996	0.435928	6.23178	0.4834	23.2002	0.777778
	0.403047	0.0934221	0.480644	0.0870291	0.967003	0.156787	0.890643	0.127089	1.73538	0.242525	1.41376	0.188923	2.5084	0.278626	1.92319	0.235788	2.82644	0.303661	3.0533	0.314655	4.84996	0.437126	6.23178	0.484728	23.2002	0.779915
	0.404575	0.0934221	0.481385	0.0870291	0.969532	0.156787	0.891198	0.127089	1.73692	0.242525	1.41406	0.188923	2.50958	0.278626	1.93822	0.235788	2.82768	0.303661	3.06009	0.314655	4.86156	0.437126	6.24343	0.484728	23.2333	0.779915
	0.404575	0.093678	0.481385	0.0872675	0.969532	0.157216	0.891198	0.127437	1.73692	0.243189	1.41406	0.189441	2.50958	0.279389	1.93822	0.236434	2.82768	0.304493	3.06009	0.315517	4.86156	0.438323	6.24343	0.486056	23.2333	0.782051
	0.404735	0.093678	0.481459	0.0872675	0.974872	0.157216	0.898362	0.127437	1.74234	0.243189	1.42141	0.189441	2.51943	0.279389	1.94245	0.236434	2.83038	0.304493	3.07305	0.315517	4.88667	0.438323	6.25143	0.486056	23.3942	0.782051
	0.404735	0.093934	0.481459	0.087506	0.974872	0.157646	0.898362	0.127786	1.74234	0.243854	1.42141	0.189959	2.51943	0.280153	1.94245	0.23708	2.83038	0.305324	3.07305	0.316379	4.88667	0.439521	6.25143	0.487384	23.3942	0.784188
	0.406686	0.093934	0.482304	0.087506	0.976644	0.157646	0.898836	0.127786	1.74347	0.243854	1.42507	0.189959	2.52465	0.280153	1.94424	0.23708	2.84813	0.305324	3.07934	0.316379	4.8873	0.439521	6.2765	0.487384	24.6232	0.784188
	0.406686	0.0941899	0.482304	0.0877444	0.976644	0.158076	0.898836	0.128134	1.74347	0.244518	1.42507	0.190476	2.52465	0.280916	1.94424	0.237726	2.84813	0.306156	3.07934	0.317241	4.8873	0.440719	6.2765	0.488712	24.6232	0.786325
	0.406723	0.0941899	0.482729	0.0877444	0.982988	0.158076	0.901429	0.128134	1.74465	0.244518	1.43202	0.190476	2.53771	0.280916	1.95471	0.237726	2.86089	0.306156	3.08671	0.317241	4.92064	0.440719	6.28398	0.488712	24.8128	0.786325
	0.406723	0.0944459	0.482729	0.0879828	0.982988	0.158505	0.901429	0.128482	1.74465	0.245183	1.43202	0.190994	2.53771	0.281679	1.95471	0.238372	2.86089	0.306988	3.08671	0.318103	4.92064	0.441916	6.28398	0.49004	24.8128	0.788462
	0.407379	0.0944459	0.487165	0.0879828	0.984755	0.158505	0.903251	0.128482	1.74656	0.245183	1.43424	0.190994	2.53965	0.281679	1.95779	0.238372	2.88143	0.306988	3.09428	0.318103	4.97168	0.441916	6.3224	0.49004	25.0561	0.788462
	0.407379	0.0947018	0.487165	0.0882213	0.984755	0.158935	0.903251	0.12883	1.74656	0.245847	1.43424	0.191511	2.53965	0.282443	1.95779	0.239018	2.88143	0.30782	3.09428	0.318966	4.97168	0.443114	6.3224	0.491368	25.0561	0.790598
	0.408698	0.0947018	0.487452	0.0882213	0.988083	0.158935	0.904564	0.12883	1.74661	0.245847	1.45448	0.191511	2.5455	0.282443	1.9588	0.239018	2.90227	0.30782	3.10888	0.318966	4.98918	0.443114	6.34311	0.491368	25.328	0.790598
	0.408698	0.0949578	0.487452	0.0884597	0.988083	0.159364	0.904564	0.129178	1.74661	0.246512	1.45448	0.192029	2.5455	0.283206	1.9588	0.239664	2.90227	0.308652	3.10888	0.319828	4.98918	0.444311	6.34311	0.492696	25.328	0.792735
	0.409393	0.0949578	0.488294	0.0884597	0.989713	0.159364	0.912022	0.129178	1.74995	0.246512	1.45667	0.192029	2.56809	0.283206	1.96058	0.239664	2.90598	0.308652	3.11066	0.319828	5.00393	0.444311	6.3704	0.492696	25.4077	0.792735
	0.409393	0.0952137	0.488294	0.0886981	0.989713	0.159794	0.912022	0.129526	1.74995	0.247176	1.45667	0.192547	2.56809	0.283969	1.96058	0.24031	2.90598	0.309484	3.11066	0.32069	5.00393	0.445509	6.3704	0.494024	25.4077	0.794872
	0.410863	0.0952137	0.488702	0.0886981	0.990779	0.159794	0.913215	0.129526	1.75104	0.247176	1.4606	0.192547	2.5804	0.283969	1.96456	0.24031	2.91213	0.309484	3.11143	0.32069	5.01712	0.445509	6.51951	0.494024	25.4364	0.794872
	0.410863	0.0954697	0.488702	0.0889366	0.990779	0.160223	0.913215	0.129875	1.75104	0.247841	1.4606	0.193064	2.5804	0.284733	1.96456	0.240956	2.91213	0.310316	3.11143	0.321552	5.01712	0.446707	6.51951	0.495352	25.4364	0.797009
	0.410991	0.0954697	0.489124	0.0889366	1.00093	0.160223	0.923234	0.129875	1.75497	0.247841	1.46678	0.193064	2.58649	0.284733	1.97029	0.240956	2.91396	0.310316	3.12445	0.321552	5.04699	0.446707	6.52931	0.495352	25.6655	0.797009
	0.410991	0.0957256	0.489124	0.089175	1.00093	0.160653	0.923234	0.130223	1.75497	0.248505	1.46678	0.193582	2.58649	0.285496	1.97029	0.241602	2.91396	0.311148	3.12445	0.322414	5.04699	0.447904	6.52931	0.49668	25.6655	0.799145
	0.413844	0.0957256	0.49106	0.089175	1.00149	0.160653	0.927402	0.130223	1.76833	0.248505	1.46857	0.193582	2.59663	0.285496	1.97783	0.241602	2.91601	0.311148	3.12509	0.322414	5.05571	0.447904	6.53122	0.49668	26.0469	0.799145
	0.413844	0.0959816	0.49106	0.0894134	1.00149	0.161082	0.927402	0.130571	1.76833	0.249169	1.46857	0.194099	2.59663	0.28626	1.97783	0.242248	2.91601	0.31198	3.12509	0.323276	5.05571	0.449102	6.53122	0.498008	26.0469	0.801282
	0.414093	0.0959816	0.491624	0.0894134	1.00289	0.161082	0.928699	0.130571	1.77428	0.249169	1.4705	0.194099	2.59904	0.28626	1.98272	0.242248	2.92152	0.31198	3.12698	0.323276	5.05992	0.449102	6.54588	0.498008	26.6343	0.801282
	0.414093	0.0962375	0.491624	0.0896519	1.00289	0.161512	0.928699	0.130919	1.77428	0.249834	1.4705	0.194617	2.59904	0.287023	1.98272	0.242894	2.92152	0.312812	3.12698	0.324138	5.05992	0.450299	6.54588	0.499336	26.6343	0.803419
	0.414454	0.0962375	0.492175	0.0896519	1.00479	0.161512	0.929599	0.130919	1.78013	0.249834	1.47377	0.194617	2.60168	0.287023	1.98768	0.242894	2.94075	0.312812	3.12721	0.324138	5.06294	0.450299	6.56165	0.499336	26.7789	0.803419
	0.414454	0.0964935	0.492175	0.0898903	1.00479	0.161942	0.929599	0.131267	1.78013	0.250498	1.47377	0.195135	2.60168	0.287786	1.98768	0.24354	2.94075	0.313644	3.12721	0.325	5.06294	0.451497	6.56165	0.500664	26.7789	0.805556
	0.415571	0.0964935	0.492723	0.0898903	1.00685	0.161942	0.931528	0.131267	1.78024	0.250498	1.47745	0.195135	2.60377	0.287786	2.01909	0.24354	2.95637	0.313644	3.16173	0.325	5.07129	0.451497	6.57601	0.500664	27.3597	0.805556
	0.415571	0.0967494	0.492723	0.0901288	1.00685	0.162371	0.931528	0.131616	1.78024	0.251163	1.47745	0.195652	2.60377	0.28855	2.01909	0.244186	2.95637	0.314476	3.16173	0.325862	5.07129	0.452695	6.57601	0.501992	27.3597	0.807692
	0.416693	0.0967494	0.493532	0.0901288	1.00705	0.162371	0.931617	0.131616	1.78634	0.251163	1.47995	0.195652	2.60899	0.28855	2.0261	0.244186	2.95717	0.314476	3.1758	0.325862	5.07187	0.452695	6.59606	0.501992	27.4031	0.807692
	0.416693	0.0970054	0.493532	0.0903672	1.00705	0.162801	0.931617	0.131964	1.78634	0.251827	1.47995	0.19617	2.60899	0.289313	2.0261	0.244832	2.95717	0.315308	3.1758	0.326724	5.07187	0.453892	6.59606	0.50332	27.4031	0.809829
	0.417604	0.0970054	0.494294	0.0903672	1.00923	0.162801	0.940438	0.131964	1.79197	0.251827	1.48109	0.19617	2.61564	0.289313	2.02893	0.244832	2.95719	0.315308	3.18948	0.326724	5.08314	0.453892	6.61756	0.50332	27.755	0.809829
	0.417604	0.0972613	0.494294	0.0906056	1.00923	0.16323	0.940438	0.132312	1.79197	0.252492	1.48109	0.196687	2.61564	0.290076	2.02893	0.245478	2.95719	0.31614	3.18948	0.327586	5.08314	0.45509	6.61756	0.504648	27.755	0.811966
	0.420818	0.0972613	0.494928	0.0906056	1.01019	0.16323	0.943147	0.132312	1.7966	0.252492	1.48362	0.196687	2.62717	0.290076	2.02904	0.245478	2.96124	0.31614	3.19878	0.327586	5.12406	0.45509	6.61941	0.504648	27.8754	0.811966
	0.420818	0.0975173	0.494928	0.0908441	1.01019	0.16366	0.943147	0.13266	1.7966	0.253156	1.48362	0.197205	2.62717	0.29084	2.02904	0.246124	2.96124	0.316972	3.19878	0.328448	5.12406	0.456287	6.61941	0.505976	27.8754	0.814103
	0.421368	0.0975173	0.496893	0.0908441	1.01644	0.16366	0.950879	0.13266	1.80803	0.253156	1.48735	0.197205	2.642	0.29084	2.02945	0.246124	2.96196	0.316972	3.21446	0.328448	5.14708	0.456287	6.63657	0.505976	28.365	0.814103
	0.421368	0.0977732	0.496893	0.0910825	1.01644	0.164089	0.950879	0.133008	1.80803	0.253821	1.48735	0.197723	2.642	0.291603	2.02945	0.24677	2.96196	0.317804	3.21446	0.32931	5.14708	0.457485	6.63657	0.507304	28.365	0.816239
	0.422168	0.0977732	0.497749	0.0910825	1.01655	0.164089	0.955908	0.133008	1.81596	0.253821	1.48894	0.197723	2.64546	0.291603	2.02992	0.24677	2.96221	0.317804	3.2155	0.32931	5.15244	0.457485	6.65056	0.507304	29.7447	0.816239
	0.422168	0.0980292	0.497749	0.0913209	1.01655	0.164519	0.955908	0.133357	1.81596	0.254485	1.48894	0.19824	2.64546	0.292366	2.02992	0.247416	2.96221	0.318636	3.2155	0.330172	5.15244	0.458683	6.65056	0.508632	29.7447	0.818376
	0.42277	0.0980292	0.498294	0.0913209	1.01693	0.164519	0.957794	0.133357	1.82038	0.254485	1.4902	0.19824	2.66103	0.292366	2.0519	0.247416	3.05197	0.318636	3.2225	0.330172	5.1901	0.458683	6.68086	0.508632	30.2317	0.818376
	0.42277	0.0982851	0.498294	0.0915594	1.01693	0.164948	0.957794	0.133705	1.82038	0.25515	1.4902	0.198758	2.66103	0.29313	2.0519	0.248062	3.05197	0.319468	3.2225	0.331034	5.1901	0.45988	6.68086	0.50996	30.2317	0.820513
	0.422939	0.0982851	0.500014	0.0915594	1.02326	0.164948	0.961897	0.133705	1.82955	0.25515	1.49953	0.198758	2.66801	0.29313	2.05278	0.248062	3.07088	0.319468	3.24958	0.331034	5.19538	0.45988	6.7249	0.50996	30.444	0.820513
	0.422939	0.0985411	0.500014	0.0917978	1.02326	0.165378	0.961897	0.134053	1.82955	0.255814	1.49953	0.199275	2.66801	0.293893	2.05278	0.248708	3.07088	0.3203	3.24958	0.331897	5.19538	0.461078	6.7249	0.511288	30.444	0.82265
	0.423086	0.0985411	0.500943	0.0917978	1.02634	0.165378	0.962982	0.134053	1.85857	0.255814	1.50097	0.199275	2.67467	0.293893	2.05588	0.248708	3.07151	0.3203	3.28097	0.331897	5.21887	0.461078	6.73854	0.511288	31.4871	0.82265
	0.423086	0.098797	0.500943	0.0920362	1.02634	0.165808	0.962982	0.134401	1.85857	0.256478	1.50097	0.199793	2.67467	0.294656	2.05588	0.249354	3.07151	0.321131	3.28097	0.332759	5.21887	0.462275	6.73854	0.512616	31.4871	0.824786
	0.424457	0.098797	0.503188	0.0920362	1.03781	0.165808	0.96318	0.134401	1.86462	0.256478	1.50123	0.199793	2.6754	0.294656	2.06118	0.249354	3.07934	0.321131	3.29363	0.332759	5.25457	0.462275	6.74844	0.512616	32.5984	0.824786
	0.424457	0.099053	0.503188	0.0922747	1.03781	0.166237	0.96318	0.134749	1.86462	0.257143	1.50123	0.200311	2.6754	0.29542	2.06118	0.25	3.07934	0.321963	3.29363	0.333621	5.25457	0.463473	6.74844	0.513944	32.5984	0.826923
	0.427813	0.099053	0.504387	0.0922747	1.03983	0.166237	0.963825	0.134749	1.86552	0.257143	1.50465	0.200311	2.67923	0.29542	2.0616	0.25	3.0847	0.321963	3.29528	0.333621	5.27018	0.463473	6.75039	0.513944	32.982	0.826923
	0.427813	0.0993089	0.504387	0.0925131	1.03983	0.166667	0.963825	0.135097	1.86552	0.257807	1.50465	0.200828	2.67923	0.296183	2.0616	0.250646	3.0847	0.322795	3.29528	0.334483	5.27018	0.464671	6.75039	0.515272	32.982	0.82906
	0.428211	0.0993089	0.506356	0.0925131	1.04418	0.166667	0.968077	0.135097	1.87693	0.257807	1.51095	0.200828	2.68455	0.296183	2.06392	0.250646	3.11255	0.322795	3.29688	0.334483	5.3069	0.464671	6.75103	0.515272	33.4947	0.82906
	0.428211	0.0995649	0.506356	0.0927515	1.04418	0.167096	0.968077	0.135446	1.87693	0.258472	1.51095	0.201346	2.68455	0.296947	2.06392	0.251292	3.11255	0.323627	3.29688	0.335345	5.3069	0.465868	6.75103	0.5166	33.4947	0.831197
	0.429616	0.0995649	0.509943	0.0927515	1.04514	0.167096	0.970686	0.135446	1.88263	0.258472	1.51307	0.201346	2.6873	0.296947	2.06867	0.251292	3.11849	0.323627	3.29696	0.335345	5.34887	0.465868	6.78735	0.5166	34.117	0.831197
	0.429616	0.0998208	0.509943	0.09299	1.04514	0.167526	0.970686	0.135794	1.88263	0.259136	1.51307	0.201863	2.6873	0.29771	2.06867	0.251938	3.11849	0.324459	3.29696	0.336207	5.34887	0.467066	6.78735	0.517928	34.117	0.833333
	0.432637	0.0998208	0.510071	0.09299	1.04537	0.167526	0.973429	0.135794	1.88277	0.259136	1.52949	0.201863	2.68773	0.29771	2.06897	0.251938	3.12428	0.324459	3.30887	0.336207	5.36193	0.467066	6.8237	0.517928	34.2151	0.833333
	0.432637	0.100077	0.510071	0.0932284	1.04537	0.167955	0.973429	0.136142	1.88277	0.259801	1.52949	0.202381	2.68773	0.298473	2.06897	0.252584	3.12428	0.325291	3.30887	0.337069	5.36193	0.468263	6.8237	0.519256	34.2151	0.83547
	0.435547	0.100077	0.511055	0.0932284	1.04599	0.167955	0.974353	0.136142	1.88761	0.259801	1.53012	0.202381	2.6951	0.298473	2.07117	0.252584	3.12462	0.325291	3.31179	0.337069	5.37693	0.468263	6.84623	0.519256	34.2804	0.83547
	0.435547	0.100333	0.511055	0.0934669	1.04599	0.168385	0.974353	0.13649	1.88761	0.260465	1.53012	0.202899	2.6951	0.299237	2.07117	0.25323	3.12462	0.326123	3.31179	0.337931	5.37693	0.469461	6.84623	0.520584	34.2804	0.837607
	0.436034	0.100333	0.513147	0.0934669	1.04822	0.168385	0.976887	0.13649	1.8909	0.260465	1.53349	0.202899	2.6955	0.299237	2.07743	0.25323	3.13996	0.326123	3.32438	0.337931	5.38288	0.469461	6.84947	0.520584	35.1729	0.837607
	0.436034	0.100589	0.513147	0.0937053	1.04822	0.168814	0.976887	0.136838	1.8909	0.26113	1.53349	0.203416	2.6955	0.3	2.07743	0.253876	3.13996	0.326955	3.32438	0.338793	5.38288	0.470659	6.84947	0.521912	35.1729	0.839744
	0.438395	0.100589	0.513698	0.0937053	1.05091	0.168814	0.977159	0.136838	1.89499	0.26113	1.5336	0.203416	2.69685	0.3	2.08532	0.253876	3.14272	0.326955	3.33528	0.338793	5.44494	0.470659	6.85919	0.521912	35.6692	0.839744
	0.438395	0.100845	0.513698	0.0939437	1.05091	0.169244	0.977159	0.137187	1.89499	0.261794	1.5336	0.203934	2.69685	0.300763	2.08532	0.254522	3.14272	0.327787	3.33528	0.339655	5.44494	0.471856	6.85919	0.52324	35.6692	0.84188
	0.440253	0.100845	0.514273	0.0939437	1.05201	0.169244	0.981048	0.137187	1.90695	0.261794	1.5354	0.203934	2.71636	0.300763	2.09333	0.254522	3.17119	0.327787	3.33821	0.339655	5.47286	0.471856	6.88615	0.52324	35.744	0.84188
	0.440253	0.101101	0.514273	0.0941822	1.05201	0.169674	0.981048	0.137535	1.90695	0.262458	1.5354	0.204451	2.71636	0.301527	2.09333	0.255168	3.17119	0.328619	3.33821	0.340517	5.47286	0.473054	6.88615	0.524568	35.744	0.844017
	0.445658	0.101101	0.514318	0.0941822	1.05311	0.169674	0.982087	0.137535	1.91298	0.262458	1.54284	0.204451	2.7267	0.301527	2.09618	0.255168	3.17348	0.328619	3.33911	0.340517	5.48474	0.473054	6.91474	0.524568	36.0263	0.844017
	0.445658	0.101357	0.514318	0.0944206	1.05311	0.170103	0.982087	0.137883	1.91298	0.263123	1.54284	0.204969	2.7267	0.30229	2.09618	0.255814	3.17348	0.329451	3.33911	0.341379	5.48474	0.474251	6.91474	0.525896	36.0263	0.846154
	0.448746	0.101357	0.516176	0.0944206	1.0582	0.170103	0.986122	0.137883	1.91504	0.263123	1.54517	0.204969	2.72898	0.30229	2.09907	0.255814	3.19734	0.329451	3.37754	0.341379	5.4985	0.474251	6.91892	0.525896	36.6265	0.846154
	0.448746	0.101612	0.516176	0.094659	1.0582	0.170533	0.986122	0.138231	1.91504	0.263787	1.54517	0.205487	2.72898	0.303053	2.09907	0.25646	3.19734	0.330283	3.37754	0.342241	5.4985	0.475449	6.91892	0.527224	36.6265	0.848291
	0.448926	0.101612	0.516849	0.094659	1.0636	0.170533	0.987146	0.138231	1.91795	0.263787	1.55465	0.205487	2.73444	0.303053	2.12778	0.25646	3.20816	0.330283	3.38664	0.342241	5.50558	0.475449	6.92365	0.527224	36.8584	0.848291
	0.448926	0.101868	0.516849	0.0948975	1.0636	0.170962	0.987146	0.138579	1.91795	0.264452	1.55465	0.206004	2.73444	0.303817	2.12778	0.257106	3.20816	0.331115	3.38664	0.343103	5.50558	0.476647	6.92365	0.528552	36.8584	0.850427
	0.45084	0.101868	0.518819	0.0948975	1.0651	0.170962	0.994455	0.138579	1.92388	0.264452	1.55738	0.206004	2.73649	0.303817	2.14504	0.257106	3.21984	0.331115	3.39146	0.343103	5.50917	0.476647	6.93776	0.528552	37.0985	0.850427
	0.45084	0.102124	0.518819	0.0951359	1.0651	0.171392	0.994455	0.138928	1.92388	0.265116	1.55738	0.206522	2.73649	0.30458	2.14504	0.257752	3.21984	0.331947	3.39146	0.343966	5.50917	0.477844	6.93776	0.52988	37.0985	0.852564
	0.451337	0.102124	0.520189	0.0951359	1.06557	0.171392	0.996565	0.138928	1.9239	0.265116	1.56265	0.206522	2.76317	0.30458	2.14983	0.257752	3.22204	0.331947	3.40257	0.343966	5.50988	0.477844	6.98598	0.52988	37.4128	0.852564
	0.451337	0.10238	0.520189	0.0953743	1.06557	0.171821	0.996565	0.139276	1.9239	0.265781	1.56265	0.207039	2.76317	0.305344	2.14983	0.258398	3.22204	0.332779	3.40257	0.344828	5.50988	0.479042	6.98598	0.531208	37.4128	0.854701
	0.451824	0.10238	0.522503	0.0953743	1.06802	0.171821	1.00321	0.139276	1.92465	0.265781	1.56766	0.207039	2.77876	0.305344	2.15258	0.258398	3.23275	0.332779	3.40345	0.344828	5.54006	0.479042	6.99572	0.531208	38.6077	0.854701
	0.451824	0.102636	0.522503	0.0956128	1.06802	0.172251	1.00321	0.139624	1.92465	0.266445	1.56766	0.207557	2.77876	0.306107	2.15258	0.259044	3.23275	0.333611	3.40345	0.34569	5.54006	0.48024	6.99572	0.532537	38.6077	0.856838
	0.453739	0.102636	0.522896	0.0956128	1.0688	0.172251	1.00441	0.139624	1.92714	0.266445	1.576	0.207557	2.78085	0.306107	2.15383	0.259044	3.23907	0.333611	3.4219	0.34569	5.54686	0.48024	7.04425	0.532537	39.1385	0.856838
	0.453739	0.102892	0.522896	0.0958512	1.0688	0.17268	1.00441	0.139972	1.92714	0.26711	1.576	0.208075	2.78085	0.30687	2.15383	0.25969	3.23907	0.334443	3.4219	0.346552	5.54686	0.481437	7.04425	0.533865	39.1385	0.858974
	0.454511	0.102892	0.525626	0.0958512	1.0702	0.17268	1.00712	0.139972	1.93064	0.26711	1.57746	0.208075	2.80518	0.30687	2.1539	0.25969	3.25288	0.334443	3.42984	0.346552	5.56721	0.481437	7.08342	0.533865	40.2028	0.858974
	0.454511	0.103148	0.525626	0.0960897	1.0702	0.17311	1.00712	0.14032	1.93064	0.267774	1.57746	0.208592	2.80518	0.307634	2.1539	0.260336	3.25288	0.335275	3.42984	0.347414	5.56721	0.482635	7.08342	0.535193	40.2028	0.861111
	0.460781	0.103148	0.526463	0.0960897	1.07024	0.17311	1.0093	0.14032	1.93722	0.267774	1.58528	0.208592	2.81257	0.307634	2.16116	0.260336	3.25858	0.335275	3.43659	0.347414	5.57157	0.482635	7.10324	0.535193	40.6552	0.861111
	0.460781	0.103404	0.526463	0.0963281	1.07024	0.17354	1.0093	0.140669	1.93722	0.268439	1.58528	0.20911	2.81257	0.308397	2.16116	0.260982	3.25858	0.336106	3.43659	0.348276	5.57157	0.483832	7.10324	0.536521	40.6552	0.863248
	0.462296	0.103404	0.527492	0.0963281	1.07457	0.17354	1.00945	0.140669	1.96303	0.268439	1.59019	0.20911	2.82413	0.308397	2.16293	0.260982	3.27713	0.336106	3.44122	0.348276	5.59382	0.483832	7.14173	0.536521	40.9631	0.863248
	0.462296	0.10366	0.527492	0.0965665	1.07457	0.173969	1.00945	0.141017	1.96303	0.269103	1.59019	0.209627	2.82413	0.30916	2.16293	0.261628	3.27713	0.336938	3.44122	0.349138	5.59382	0.48503	7.14173	0.537849	40.9631	0.865385
	0.463139	0.10366	0.529302	0.0965665	1.07507	0.173969	1.01375	0.141017	1.9657	0.269103	1.59079	0.209627	2.82654	0.30916	2.1667	0.261628	3.28944	0.336938	3.45116	0.349138	5.65613	0.48503	7.20378	0.537849	41.7822	0.865385
	0.463139	0.103916	0.529302	0.096805	1.07507	0.174399	1.01375	0.141365	1.9657	0.269767	1.59079	0.210145	2.82654	0.309924	2.1667	0.262274	3.28944	0.33777	3.45116	0.35	5.65613	0.486228	7.20378	0.539177	41.7822	0.867521
	0.463181	0.103916	0.532254	0.096805	1.0793	0.174399	1.01735	0.141365	1.97624	0.269767	1.59091	0.210145	2.82936	0.309924	2.1888	0.262274	3.29439	0.33777	3.46786	0.35	5.67091	0.486228	7.27053	0.539177	41.8139	0.867521
	0.463181	0.104172	0.532254	0.0970434	1.0793	0.174828	1.01735	0.141713	1.97624	0.270432	1.59091	0.210663	2.82936	0.310687	2.1888	0.26292	3.29439	0.338602	3.46786	0.350862	5.67091	0.487425	7.27053	0.540505	41.8139	0.869658
	0.463567	0.104172	0.53442	0.0970434	1.08104	0.174828	1.01741	0.141713	1.97917	0.270432	1.59252	0.210663	2.82994	0.310687	2.20526	0.26292	3.30118	0.338602	3.52298	0.350862	5.67273	0.487425	7.3025	0.540505	42.5594	0.869658
	0.463567	0.104428	0.53442	0.0972818	1.08104	0.175258	1.01741	0.142061	1.97917	0.271096	1.59252	0.21118	2.82994	0.31145	2.20526	0.263566	3.30118	0.339434	3.52298	0.351724	5.67273	0.488623	7.3025	0.541833	42.5594	0.871795
	0.464168	0.104428	0.534686	0.0972818	1.08809	0.175258	1.022	0.142061	1.98036	0.271096	1.5932	0.21118	2.8398	0.31145	2.21844	0.263566	3.30812	0.339434	3.53345	0.351724	5.67477	0.488623	7.34233	0.541833	43.3053	0.871795
	0.464168	0.104684	0.534686	0.0975203	1.08809	0.175687	1.022	0.142409	1.98036	0.271761	1.5932	0.211698	2.8398	0.312214	2.21844	0.264212	3.30812	0.340266	3.53345	0.352586	5.67477	0.48982	7.34233	0.543161	43.3053	0.873932
	0.465502	0.104684	0.534722	0.0975203	1.09081	0.175687	1.02573	0.142409	1.98079	0.271761	1.59543	0.211698	2.84445	0.312214	2.2207	0.264212	3.30926	0.340266	3.53757	0.352586	5.72251	0.48982	7.38493	0.543161	43.5928	0.873932
	0.465502	0.10494	0.534722	0.0977587	1.09081	0.176117	1.02573	0.142758	1.98079	0.272425	1.59543	0.212215	2.84445	0.312977	2.2207	0.264858	3.30926	0.341098	3.53757	0.353448	5.72251	0.491018	7.38493	0.544489	43.5928	0.876068
	0.466152	0.10494	0.535062	0.0977587	1.09202	0.176117	1.0287	0.142758	2.00931	0.272425	1.59825	0.212215	2.86028	0.312977	2.2235	0.264858	3.31035	0.341098	3.54881	0.353448	5.72438	0.491018	7.42334	0.544489	44.5488	0.876068
	0.466152	0.105196	0.535062	0.0979971	1.09202	0.176546	1.0287	0.143106	2.00931	0.27309	1.59825	0.212733	2.86028	0.31374	2.2235	0.265504	3.31035	0.34193	3.54881	0.35431	5.72438	0.492216	7.42334	0.545817	44.5488	0.878205
	0.467683	0.105196	0.535096	0.0979971	1.09998	0.176546	1.02968	0.143106	2.01718	0.27309	1.59844	0.212733	2.8708	0.31374	2.23269	0.265504	3.34389	0.34193	3.56209	0.35431	5.72853	0.492216	7.49664	0.545817	45.8577	0.878205
	0.467683	0.105452	0.535096	0.0982356	1.09998	0.176976	1.02968	0.143454	2.01718	0.273754	1.59844	0.213251	2.8708	0.314504	2.23269	0.26615	3.34389	0.342762	3.56209	0.355172	5.72853	0.493413	7.49664	0.547145	45.8577	0.880342
	0.467945	0.105452	0.53511	0.0982356	1.10125	0.176976	1.03187	0.143454	2.01861	0.273754	1.59899	0.213251	2.87793	0.314504	2.24895	0.26615	3.34432	0.342762	3.5623	0.355172	5.73025	0.493413	7.51031	0.547145	45.9504	0.880342
	0.467945	0.105708	0.53511	0.098474	1.10125	0.177405	1.03187	0.143802	2.01861	0.274419	1.59899	0.213768	2.87793	0.315267	2.24895	0.266796	3.34432	0.343594	3.5623	0.356034	5.73025	0.494611	7.51031	0.548473	45.9504	0.882479
	0.46801	0.105708	0.536199	0.098474	1.1093	0.177405	1.03244	0.143802	2.01895	0.274419	1.60428	0.213768	2.87918	0.315267	2.26869	0.266796	3.35109	0.343594	3.56246	0.356034	5.78835	0.494611	7.57141	0.548473	46.3785	0.882479
	0.46801	0.105964	0.536199	0.0987124	1.1093	0.177835	1.03244	0.14415	2.01895	0.275083	1.60428	0.214286	2.87918	0.316031	2.26869	0.267442	3.35109	0.344426	3.56246	0.356897	5.78835	0.495808	7.57141	0.549801	46.3785	0.884615
	0.470598	0.105964	0.537042	0.0987124	1.11419	0.177835	1.03527	0.14415	2.01911	0.275083	1.61473	0.214286	2.8801	0.316031	2.27109	0.267442	3.35499	0.344426	3.57209	0.356897	5.79168	0.495808	7.60115	0.549801	46.4546	0.884615
	0.470598	0.10622	0.537042	0.0989509	1.11419	0.178265	1.03527	0.144499	2.01911	0.275748	1.61473	0.214803	2.8801	0.316794	2.27109	0.268088	3.35499	0.345258	3.57209	0.357759	5.79168	0.497006	7.60115	0.551129	46.4546	0.886752
	0.47172	0.10622	0.537898	0.0989509	1.1149	0.178265	1.03643	0.144499	2.05353	0.275748	1.61676	0.214803	2.90018	0.316794	2.28111	0.268088	3.36326	0.345258	3.57654	0.357759	5.79822	0.497006	7.61367	0.551129	47.836	0.886752
	0.47172	0.106476	0.537898	0.0991893	1.1149	0.178694	1.03643	0.144847	2.05353	0.276412	1.61676	0.215321	2.90018	0.317557	2.28111	0.268734	3.36326	0.34609	3.57654	0.358621	5.79822	0.498204	7.61367	0.552457	47.836	0.888889
	0.472584	0.106476	0.538734	0.0991893	1.11522	0.178694	1.03836	0.144847	2.0539	0.276412	1.6239	0.215321	2.91609	0.317557	2.2901	0.268734	3.37053	0.34609	3.57875	0.358621	5.84562	0.498204	7.62248	0.552457	49.0785	0.888889
	0.472584	0.106732	0.538734	0.0994278	1.11522	0.179124	1.03836	0.145195	2.0539	0.277076	1.6239	0.215839	2.91609	0.318321	2.2901	0.26938	3.37053	0.346922	3.57875	0.359483	5.84562	0.499401	7.62248	0.553785	49.0785	0.891026
	0.474789	0.106732	0.539176	0.0994278	1.11556	0.179124	1.03896	0.145195	2.05992	0.277076	1.62474	0.215839	2.91936	0.318321	2.29328	0.26938	3.37561	0.346922	3.58017	0.359483	5.8679	0.499401	7.62565	0.553785	49.1273	0.891026
	0.474789	0.106987	0.539176	0.0996662	1.11556	0.179553	1.03896	0.145543	2.05992	0.277741	1.62474	0.216356	2.91936	0.319084	2.29328	0.270026	3.37561	0.347754	3.58017	0.360345	5.8679	0.500599	7.62565	0.555113	49.1273	0.893162
	0.475174	0.106987	0.539397	0.0996662	1.12483	0.179553	1.04041	0.145543	2.06699	0.277741	1.6265	0.216356	2.91976	0.319084	2.30443	0.270026	3.3855	0.347754	3.61371	0.360345	5.87154	0.500599	7.64882	0.555113	49.198	0.893162
	0.475174	0.107243	0.539397	0.0999046	1.12483	0.179983	1.04041	0.145891	2.06699	0.278405	1.6265	0.216874	2.91976	0.319847	2.30443	0.270672	3.3855	0.348586	3.61371	0.361207	5.87154	0.501796	7.64882	0.556441	49.198	0.895299
	0.475669	0.107243	0.54075	0.0999046	1.13262	0.179983	1.04184	0.145891	2.06948	0.278405	1.62884	0.216874	2.93245	0.319847	2.32583	0.270672	3.39758	0.348586	3.63378	0.361207	5.89104	0.501796	7.65319	0.556441	49.4207	0.895299
	0.475669	0.107499	0.54075	0.100143	1.13262	0.180412	1.04184	0.14624	2.06948	0.27907	1.62884	0.217391	2.93245	0.320611	2.32583	0.271318	3.39758	0.349418	3.63378	0.362069	5.89104	0.502994	7.65319	0.557769	49.4207	0.897436
	0.475928	0.107499	0.541041	0.100143	1.13959	0.180412	1.04309	0.14624	2.07846	0.27907	1.63062	0.217391	2.94425	0.320611	2.34723	0.271318	3.42004	0.349418	3.63781	0.362069	5.9253	0.502994	7.67855	0.557769	49.7113	0.897436
	0.475928	0.107755	0.541041	0.100381	1.13959	0.180842	1.04309	0.146588	2.07846	0.279734	1.63062	0.217909	2.94425	0.321374	2.34723	0.271964	3.42004	0.35025	3.63781	0.362931	5.9253	0.504192	7.67855	0.559097	49.7113	0.899573
	0.477475	0.107755	0.543671	0.100381	1.14435	0.180842	1.04648	0.146588	2.08555	0.279734	1.63257	0.217909	2.95573	0.321374	2.35533	0.271964	3.43959	0.35025	3.64048	0.362931	5.92715	0.504192	7.76029	0.559097	49.8371	0.899573
	0.477475	0.108011	0.543671	0.10062	1.14435	0.181271	1.04648	0.146936	2.08555	0.280399	1.63257	0.218427	2.95573	0.322137	2.35533	0.27261	3.43959	0.351082	3.64048	0.363793	5.92715	0.505389	7.76029	0.560425	49.8371	0.901709
	0.479976	0.108011	0.544268	0.10062	1.14568	0.181271	1.04695	0.146936	2.08839	0.280399	1.63628	0.218427	2.95818	0.322137	2.35975	0.27261	3.4545	0.351082	3.65157	0.363793	6.00394	0.505389	7.76596	0.560425	50.6104	0.901709
	0.479976	0.108267	0.544268	0.100858	1.14568	0.181701	1.04695	0.147284	2.08839	0.281063	1.63628	0.218944	2.95818	0.322901	2.35975	0.273256	3.4545	0.351913	3.65157	0.364655	6.00394	0.506587	7.76596	0.561753	50.6104	0.903846
	0.482018	0.108267	0.546016	0.100858	1.15225	0.181701	1.05132	0.147284	2.09621	0.281063	1.642	0.218944	2.97358	0.322901	2.36781	0.273256	3.48942	0.351913	3.66946	0.364655	6.02697	0.506587	7.81402	0.561753	50.9933	0.903846
	0.482018	0.108523	0.546016	0.101097	1.15225	0.182131	1.05132	0.147632	2.09621	0.281728	1.642	0.219462	2.97358	0.323664	2.36781	0.273902	3.48942	0.352745	3.66946	0.365517	6.02697	0.507784	7.81402	0.563081	50.9933	0.905983
	0.483555	0.108523	0.548622	0.101097	1.15444	0.182131	1.05234	0.147632	2.09719	0.281728	1.64305	0.219462	2.98045	0.323664	2.36981	0.273902	3.49647	0.352745	3.67111	0.365517	6.06262	0.507784	7.81423	0.563081	52.5663	0.905983
	0.483555	0.108779	0.548622	0.101335	1.15444	0.18256	1.05234	0.147981	2.09719	0.282392	1.64305	0.219979	2.98045	0.324427	2.36981	0.274548	3.49647	0.353577	3.67111	0.366379	6.06262	0.508982	7.81423	0.564409	52.5663	0.90812
	0.484325	0.108779	0.550381	0.101335	1.15621	0.18256	1.05237	0.147981	2.10025	0.282392	1.64434	0.219979	3.01502	0.324427	2.37185	0.274548	3.49771	0.353577	3.6916	0.366379	6.07983	0.508982	7.83007	0.564409	55.2603	0.90812
	0.484325	0.109035	0.550381	0.101574	1.15621	0.18299	1.05237	0.148329	2.10025	0.283056	1.64434	0.220497	3.01502	0.325191	2.37185	0.275194	3.49771	0.354409	3.6916	0.367241	6.07983	0.51018	7.83007	0.565737	55.2603	0.910256
	0.48469	0.109035	0.551501	0.101574	1.162	0.18299	1.0526	0.148329	2.11149	0.283056	1.65819	0.220497	3.02889	0.325191	2.3733	0.275194	3.50965	0.354409	3.69626	0.367241	6.12733	0.51018	7.85885	0.565737	56.2024	0.910256
	0.48469	0.109291	0.551501	0.101812	1.162	0.183419	1.0526	0.148677	2.11149	0.283721	1.65819	0.221014	3.02889	0.325954	2.3733	0.27584	3.50965	0.355241	3.69626	0.368103	6.12733	0.511377	7.85885	0.567065	56.2024	0.912393
	0.484769	0.109291	0.553041	0.101812	1.16483	0.183419	1.05493	0.148677	2.12152	0.283721	1.66575	0.221014	3.03174	0.325954	2.37639	0.27584	3.53116	0.355241	3.70459	0.368103	6.13576	0.511377	7.90909	0.567065	56.6764	0.912393
	0.484769	0.109547	0.553041	0.102051	1.16483	0.183849	1.05493	0.149025	2.12152	0.284385	1.66575	0.221532	3.03174	0.326718	2.37639	0.276486	3.53116	0.356073	3.70459	0.368966	6.13576	0.512575	7.90909	0.568393	56.6764	0.91453
	0.487424	0.109547	0.555604	0.102051	1.16526	0.183849	1.05624	0.149025	2.12185	0.284385	1.66631	0.221532	3.04368	0.326718	2.38472	0.276486	3.53397	0.356073	3.71479	0.368966	6.19128	0.512575	7.90944	0.568393	57.7889	0.91453
	0.487424	0.109803	0.555604	0.102289	1.16526	0.184278	1.05624	0.149373	2.12185	0.28505	1.66631	0.22205	3.04368	0.327481	2.38472	0.277132	3.53397	0.356905	3.71479	0.369828	6.19128	0.513772	7.90944	0.569721	57.7889	0.916667
	0.487467	0.109803	0.556012	0.102289	1.17211	0.184278	1.05666	0.149373	2.12247	0.28505	1.6759	0.22205	3.05709	0.327481	2.38525	0.277132	3.53933	0.356905	3.74014	0.369828	6.24611	0.513772	7.92842	0.569721	57.853	0.916667
	0.487467	0.110059	0.556012	0.102527	1.17211	0.184708	1.05666	0.149721	2.12247	0.285714	1.6759	0.222567	3.05709	0.328244	2.38525	0.277778	3.53933	0.357737	3.74014	0.37069	6.24611	0.51497	7.92842	0.571049	57.853	0.918803
	0.490855	0.110059	0.560696	0.102527	1.17412	0.184708	1.05668	0.149721	2.12287	0.285714	1.67595	0.222567	3.05951	0.328244	2.38709	0.277778	3.53991	0.357737	3.75331	0.37069	6.27981	0.51497	7.99838	0.571049	58.3408	0.918803
	0.490855	0.110315	0.560696	0.102766	1.17412	0.185137	1.05668	0.15007	2.12287	0.286379	1.67595	0.223085	3.05951	0.329008	2.38709	0.278424	3.53991	0.358569	3.75331	0.371552	6.27981	0.516168	7.99838	0.572377	58.3408	0.92094
	0.490898	0.110315	0.561923	0.102766	1.17695	0.185137	1.05699	0.15007	2.12758	0.286379	1.69591	0.223085	3.06469	0.329008	2.39682	0.278424	3.56035	0.358569	3.76013	0.371552	6.2806	0.516168	8.05148	0.572377	59.2939	0.92094
	0.490898	0.110571	0.561923	0.103004	1.17695	0.185567	1.05699	0.150418	2.12758	0.287043	1.69591	0.223602	3.06469	0.329771	2.39682	0.27907	3.56035	0.359401	3.76013	0.372414	6.2806	0.517365	8.05148	0.573705	59.2939	0.923077
	0.491502	0.110571	0.562277	0.103004	1.18082	0.185567	1.05899	0.150418	2.13242	0.287043	1.7008	0.223602	3.07364	0.329771	2.39722	0.27907	3.57232	0.359401	3.76169	0.372414	6.285	0.517365	8.05698	0.573705	61.4717	0.923077
	0.491502	0.110827	0.562277	0.103243	1.18082	0.185997	1.05899	0.150766	2.13242	0.287708	1.7008	0.22412	3.07364	0.330534	2.39722	0.279716	3.57232	0.360233	3.76169	0.373276	6.285	0.518563	8.05698	0.575033	61.4717	0.925214
	0.493702	0.110827	0.563047	0.103243	1.1849	0.185997	1.06973	0.150766	2.13625	0.287708	1.70789	0.22412	3.07745	0.330534	2.3976	0.279716	3.57315	0.360233	3.7711	0.373276	6.32832	0.518563	8.14245	0.575033	61.629	0.925214
	0.493702	0.111083	0.563047	0.103481	1.1849	0.186426	1.06973	0.151114	2.13625	0.288372	1.70789	0.224638	3.07745	0.331298	2.3976	0.280362	3.57315	0.361065	3.7711	0.374138	6.32832	0.51976	8.14245	0.576361	61.629	0.92735
	0.494149	0.111083	0.563876	0.103481	1.18633	0.186426	1.06998	0.151114	2.1435	0.288372	1.71013	0.224638	3.08739	0.331298	2.40128	0.280362	3.59443	0.361065	3.77111	0.374138	6.32997	0.51976	8.15093	0.576361	61.9673	0.92735
	0.494149	0.111339	0.563876	0.10372	1.18633	0.186856	1.06998	0.151462	2.1435	0.289037	1.71013	0.225155	3.08739	0.332061	2.40128	0.281008	3.59443	0.361897	3.77111	0.375	6.32997	0.520958	8.15093	0.577689	61.9673	0.929487
	0.496973	0.111339	0.568942	0.10372	1.18722	0.186856	1.0707	0.151462	2.15143	0.289037	1.71177	0.225155	3.09344	0.332061	2.40184	0.281008	3.59571	0.361897	3.81475	0.375	6.35677	0.520958	8.15275	0.577689	63.6802	0.929487
	0.496973	0.111595	0.568942	0.103958	1.18722	0.187285	1.0707	0.151811	2.15143	0.289701	1.71177	0.225673	3.09344	0.332824	2.40184	0.281654	3.59571	0.362729	3.81475	0.375862	6.35677	0.522156	8.15275	0.579017	63.6802	0.931624
	0.49705	0.111595	0.569108	0.103958	1.18744	0.187285	1.07147	0.151811	2.15662	0.289701	1.7123	0.225673	3.09874	0.332824	2.40258	0.281654	3.62084	0.362729	3.82229	0.375862	6.458	0.522156	8.15768	0.579017	64.3711	0.931624
	0.49705	0.111851	0.569108	0.104196	1.18744	0.187715	1.07147	0.152159	2.15662	0.290365	1.7123	0.22619	3.09874	0.333588	2.40258	0.2823	3.62084	0.363561	3.82229	0.376724	6.458	0.523353	8.15768	0.580345	64.3711	0.933761
	0.499632	0.111851	0.56926	0.104196	1.1875	0.187715	1.07204	0.152159	2.15749	0.290365	1.71402	0.22619	3.09914	0.333588	2.40541	0.2823	3.63024	0.363561	3.82312	0.376724	6.46444	0.523353	8.20061	0.580345	65.4854	0.933761
	0.499632	0.112106	0.56926	0.104435	1.1875	0.188144	1.07204	0.152507	2.15749	0.29103	1.71402	0.226708	3.09914	0.334351	2.40541	0.282946	3.63024	0.364393	3.82312	0.377586	6.46444	0.524551	8.20061	0.581673	65.4854	0.935897
	0.501239	0.112106	0.569595	0.104435	1.18769	0.188144	1.07435	0.152507	2.15901	0.29103	1.71474	0.226708	3.10202	0.334351	2.4152	0.282946	3.63659	0.364393	3.8277	0.377586	6.47724	0.524551	8.21164	0.581673	65.7464	0.935897
	0.501239	0.112362	0.569595	0.104673	1.18769	0.188574	1.07435	0.152855	2.15901	0.291694	1.71474	0.227226	3.10202	0.335115	2.4152	0.283592	3.63659	0.365225	3.8277	0.378448	6.47724	0.525749	8.21164	0.583001	65.7464	0.938034
	0.502116	0.112362	0.570417	0.104673	1.1881	0.188574	1.07614	0.152855	2.16022	0.291694	1.71501	0.227226	3.11412	0.335115	2.41682	0.283592	3.65393	0.365225	3.83307	0.378448	6.49702	0.525749	8.22668	0.583001	66.3078	0.938034
	0.502116	0.112618	0.570417	0.104912	1.1881	0.189003	1.07614	0.153203	2.16022	0.292359	1.71501	0.227743	3.11412	0.335878	2.41682	0.284238	3.65393	0.366057	3.83307	0.37931	6.49702	0.526946	8.22668	0.584329	66.3078	0.940171
	0.502415	0.112618	0.572746	0.104912	1.19041	0.189003	1.07721	0.153203	2.16361	0.292359	1.71617	0.227743	3.11694	0.335878	2.41707	0.284238	3.66465	0.366057	3.83369	0.37931	6.60493	0.526946	8.27518	0.584329	66.5857	0.940171
	0.502415	0.112874	0.572746	0.10515	1.19041	0.189433	1.07721	0.153552	2.16361	0.293023	1.71617	0.228261	3.11694	0.336641	2.41707	0.284884	3.66465	0.366889	3.83369	0.380172	6.60493	0.528144	8.27518	0.585657	66.5857	0.942308
	0.504419	0.112874	0.575773	0.10515	1.19242	0.189433	1.08589	0.153552	2.17781	0.293023	1.71804	0.228261	3.12607	0.336641	2.42866	0.284884	3.68323	0.366889	3.8412	0.380172	6.64786	0.528144	8.27986	0.585657	68.3328	0.942308
	0.504419	0.11313	0.575773	0.105389	1.19242	0.189863	1.08589	0.1539	2.17781	0.293688	1.71804	0.228778	3.12607	0.337405	2.42866	0.28553	3.68323	0.36772	3.8412	0.381034	6.64786	0.529341	8.27986	0.586985	68.3328	0.944444
	0.504463	0.11313	0.577255	0.105389	1.19296	0.189863	1.0887	0.1539	2.18302	0.293688	1.71893	0.228778	3.13054	0.337405	2.43324	0.28553	3.70253	0.36772	3.85466	0.381034	6.81377	0.529341	8.32528	0.586985	70.2979	0.944444
	0.504463	0.113386	0.577255	0.105627	1.19296	0.190292	1.0887	0.154248	2.18302	0.294352	1.71893	0.229296	3.13054	0.338168	2.43324	0.286176	3.70253	0.368552	3.85466	0.381897	6.81377	0.530539	8.32528	0.588313	70.2979	0.946581
	0.505422	0.113386	0.579077	0.105627	1.19575	0.190292	1.08914	0.154248	2.18326	0.294352	1.72198	0.229296	3.13712	0.338168	2.43497	0.286176	3.70675	0.368552	3.85774	0.381897	6.82189	0.530539	8.37484	0.588313	70.5044	0.946581
	0.505422	0.113642	0.579077	0.105866	1.19575	0.190722	1.08914	0.154596	2.18326	0.295017	1.72198	0.229814	3.13712	0.338931	2.43497	0.286822	3.70675	0.369384	3.85774	0.382759	6.82189	0.531737	8.37484	0.589641	70.5044	0.948718
	0.506905	0.113642	0.579078	0.105866	1.19732	0.190722	1.09012	0.154596	2.18402	0.295017	1.72704	0.229814	3.14475	0.338931	2.43752	0.286822	3.71844	0.369384	3.85976	0.382759	6.82508	0.531737	8.38241	0.589641	70.6195	0.948718
	0.506905	0.113898	0.579078	0.106104	1.19732	0.191151	1.09012	0.154944	2.18402	0.295681	1.72704	0.230331	3.14475	0.339695	2.43752	0.287468	3.71844	0.370216	3.85976	0.383621	6.82508	0.532934	8.38241	0.590969	70.6195	0.950855
	0.507875	0.113898	0.579534	0.106104	1.19826	0.191151	1.09568	0.154944	2.19611	0.295681	1.73336	0.230331	3.15736	0.339695	2.44839	0.287468	3.73332	0.370216	3.86029	0.383621	6.84414	0.532934	8.41435	0.590969	70.6971	0.950855
	0.507875	0.114154	0.579534	0.106342	1.19826	0.191581	1.09568	0.155292	2.19611	0.296346	1.73336	0.230849	3.15736	0.340458	2.44839	0.288114	3.73332	0.371048	3.86029	0.384483	6.84414	0.534132	8.41435	0.592297	70.6971	0.952991
	0.508295	0.114154	0.581604	0.106342	1.20372	0.191581	1.11103	0.155292	2.19622	0.296346	1.73395	0.230849	3.16433	0.340458	2.46885	0.288114	3.76238	0.371048	3.86138	0.384483	6.87896	0.534132	8.49285	0.592297	70.9119	0.952991
	0.508295	0.11441	0.581604	0.106581	1.20372	0.19201	1.11103	0.155641	2.19622	0.29701	1.73395	0.231366	3.16433	0.341221	2.46885	0.28876	3.76238	0.37188	3.86138	0.385345	6.87896	0.535329	8.49285	0.593625	70.9119	0.955128
	0.509537	0.11441	0.587713	0.106581	1.20618	0.19201	1.11199	0.155641	2.19911	0.29701	1.73891	0.231366	3.183	0.341221	2.46986	0.28876	3.77032	0.37188	3.87498	0.385345	6.88556	0.535329	8.52147	0.593625	71.7881	0.955128
	0.509537	0.114666	0.587713	0.106819	1.20618	0.19244	1.11199	0.155989	2.19911	0.297674	1.73891	0.231884	3.183	0.341985	2.46986	0.289406	3.77032	0.372712	3.87498	0.386207	6.88556	0.536527	8.52147	0.594954	71.7881	0.957265
	0.510354	0.114666	0.587788	0.106819	1.20999	0.19244	1.11463	0.155989	2.20014	0.297674	1.74608	0.231884	3.18916	0.341985	2.47132	0.289406	3.77264	0.372712	3.87612	0.386207	6.88684	0.536527	8.53684	0.594954	71.9008	0.957265
	0.510354	0.114922	0.587788	0.107058	1.20999	0.192869	1.11463	0.156337	2.20014	0.298339	1.74608	0.232402	3.18916	0.342748	2.47132	0.290052	3.77264	0.373544	3.87612	0.387069	6.88684	0.537725	8.53684	0.596282	71.9008	0.959402
	0.510619	0.114922	0.590724	0.107058	1.21336	0.192869	1.11486	0.156337	2.20123	0.298339	1.74695	0.232402	3.19756	0.342748	2.47791	0.290052	3.78681	0.373544	3.87689	0.387069	6.89688	0.537725	8.576	0.596282	72.25	0.959402
	0.510619	0.115178	0.590724	0.107296	1.21336	0.193299	1.11486	0.156685	2.20123	0.299003	1.74695	0.232919	3.19756	0.343511	2.47791	0.290698	3.78681	0.374376	3.87689	0.387931	6.89688	0.538922	8.576	0.59761	72.25	0.961538
	0.511009	0.115178	0.592656	0.107296	1.21398	0.193299	1.11513	0.156685	2.20384	0.299003	1.75701	0.232919	3.20105	0.343511	2.47921	0.290698	3.79138	0.374376	3.88902	0.387931	6.96694	0.538922	8.57977	0.59761	73.2376	0.961538
	0.511009	0.115434	0.592656	0.107535	1.21398	0.193729	1.11513	0.157033	2.20384	0.299668	1.75701	0.233437	3.20105	0.344275	2.47921	0.291344	3.79138	0.375208	3.88902	0.388793	6.96694	0.54012	8.57977	0.598938	73.2376	0.963675
	0.511487	0.115434	0.59308	0.107535	1.21593	0.193729	1.1165	0.157033	2.21064	0.299668	1.76345	0.233437	3.20333	0.344275	2.47967	0.291344	3.81602	0.375208	3.89816	0.388793	6.99399	0.54012	8.59578	0.598938	73.4891	0.963675
	0.511487	0.11569	0.59308	0.107773	1.21593	0.194158	1.1165	0.157382	2.21064	0.300332	1.76345	0.233954	3.20333	0.345038	2.47967	0.29199	3.81602	0.37604	3.89816	0.389655	6.99399	0.541317	8.59578	0.600266	73.4891	0.965812
	0.511831	0.11569	0.594585	0.107773	1.21686	0.194158	1.1196	0.157382	2.21606	0.300332	1.77302	0.233954	3.20866	0.345038	2.48154	0.29199	3.83333	0.37604	3.90268	0.389655	7.00877	0.541317	8.62726	0.600266	74.6697	0.965812
	0.511831	0.115946	0.594585	0.108011	1.21686	0.194588	1.1196	0.15773	2.21606	0.300997	1.77302	0.234472	3.20866	0.345802	2.48154	0.292636	3.83333	0.376872	3.90268	0.390517	7.00877	0.542515	8.62726	0.601594	74.6697	0.967949
	0.512159	0.115946	0.598591	0.108011	1.21728	0.194588	1.12125	0.15773	2.22938	0.300997	1.77994	0.234472	3.21179	0.345802	2.48166	0.292636	3.86016	0.376872	3.91715	0.390517	7.02474	0.542515	8.75896	0.601594	74.9864	0.967949
	0.512159	0.116202	0.598591	0.10825	1.21728	0.195017	1.12125	0.158078	2.22938	0.301661	1.77994	0.23499	3.21179	0.346565	2.48166	0.293282	3.86016	0.377704	3.91715	0.391379	7.02474	0.543713	8.75896	0.602922	74.9864	0.970085
	0.51348	0.116202	0.598996	0.10825	1.22113	0.195017	1.12169	0.158078	2.23206	0.301661	1.78446	0.23499	3.21222	0.346565	2.48781	0.293282	3.86154	0.377704	3.926	0.391379	7.05193	0.543713	8.75941	0.602922	75.3972	0.970085
	0.51348	0.116458	0.598996	0.108488	1.22113	0.195447	1.12169	0.158426	2.23206	0.302326	1.78446	0.235507	3.21222	0.347328	2.48781	0.293928	3.86154	0.378536	3.926	0.392241	7.05193	0.54491	8.75941	0.60425	75.3972	0.972222
	0.518534	0.116458	0.59947	0.108488	1.22318	0.195447	1.1231	0.158426	2.23747	0.302326	1.78666	0.235507	3.22118	0.347328	2.4939	0.293928	3.8642	0.378536	3.93009	0.392241	7.06304	0.54491	8.77801	0.60425	75.5382	0.972222
	0.518534	0.116714	0.59947	0.108727	1.22318	0.195876	1.1231	0.158774	2.23747	0.30299	1.78666	0.236025	3.22118	0.348092	2.4939	0.294574	3.8642	0.379368	3.93009	0.393103	7.06304	0.546108	8.77801	0.605578	75.5382	0.974359
	0.519682	0.116714	0.602744	0.108727	1.22344	0.195876	1.12412	0.158774	2.24711	0.30299	1.79248	0.236025	3.23097	0.348092	2.49548	0.294574	3.90719	0.379368	3.9334	0.393103	7.06556	0.546108	8.79564	0.605578	79.3905	0.974359
	0.519682	0.11697	0.602744	0.108965	1.22344	0.196306	1.12412	0.159123	2.24711	0.303654	1.79248	0.236542	3.23097	0.348855	2.49548	0.29522	3.90719	0.3802	3.9334	0.393966	7.06556	0.547305	8.79564	0.606906	79.3905	0.976496
	0.519989	0.11697	0.602946	0.108965	1.23159	0.196306	1.12463	0.159123	2.25567	0.303654	1.79896	0.236542	3.23237	0.348855	2.49613	0.29522	3.92533	0.3802	3.93463	0.393966	7.08451	0.547305	8.84706	0.606906	79.5696	0.976496
	0.519989	0.117225	0.602946	0.109204	1.23159	0.196735	1.12463	0.159471	2.25567	0.304319	1.79896	0.23706	3.23237	0.349618	2.49613	0.295866	3.92533	0.381032	3.93463	0.394828	7.08451	0.548503	8.84706	0.608234	79.5696	0.978632
	0.522111	0.117225	0.606056	0.109204	1.23789	0.196735	1.12776	0.159471	2.2578	0.304319	1.80352	0.23706	3.23577	0.349618	2.49771	0.295866	3.92875	0.381032	3.94121	0.394828	7.12076	0.548503	8.92927	0.608234	80.5422	0.978632
	0.522111	0.117481	0.606056	0.109442	1.23789	0.197165	1.12776	0.159819	2.2578	0.304983	1.80352	0.237578	3.23577	0.350382	2.49771	0.296512	3.92875	0.381864	3.94121	0.39569	7.12076	0.549701	8.92927	0.609562	80.5422	0.980769
	0.522458	0.117481	0.607031	0.109442	1.24464	0.197165	1.13252	0.159819	2.25833	0.304983	1.8047	0.237578	3.24002	0.350382	2.49986	0.296512	3.93259	0.381864	3.95653	0.39569	7.17953	0.549701	8.93745	0.609562	81.7983	0.980769
	0.522458	0.117737	0.607031	0.10968	1.24464	0.197595	1.13252	0.160167	2.25833	0.305648	1.8047	0.238095	3.24002	0.351145	2.49986	0.297158	3.93259	0.382696	3.95653	0.396552	7.17953	0.550898	8.93745	0.61089	81.7983	0.982906
	0.522653	0.117737	0.609732	0.10968	1.24662	0.197595	1.13309	0.160167	2.27536	0.305648	1.81236	0.238095	3.25159	0.351145	2.50403	0.297158	3.93313	0.382696	3.95846	0.396552	7.19319	0.550898	9.03057	0.61089	82.1136	0.982906
	0.522653	0.117993	0.609732	0.109919	1.24662	0.198024	1.13309	0.160515	2.27536	0.306312	1.81236	0.238613	3.25159	0.351908	2.50403	0.297804	3.93313	0.383527	3.95846	0.397414	7.19319	0.552096	9.03057	0.612218	82.1136	0.985043
	0.52285	0.117993	0.61082	0.109919	1.24664	0.198024	1.13462	0.160515	2.27544	0.306312	1.81333	0.238613	3.26188	0.351908	2.53379	0.297804	3.9398	0.383527	3.95881	0.397414	7.1991	0.552096	9.03486	0.612218	82.6073	0.985043
	0.52285	0.118249	0.61082	0.110157	1.24664	0.198454	1.13462	0.160864	2.27544	0.306977	1.81333	0.23913	3.26188	0.352672	2.53379	0.29845	3.9398	0.384359	3.95881	0.398276	7.1991	0.553293	9.03486	0.613546	82.6073	0.987179
	0.523929	0.118249	0.610975	0.110157	1.24667	0.198454	1.13701	0.160864	2.27794	0.306977	1.81671	0.23913	3.26388	0.352672	2.53511	0.29845	3.94468	0.384359	3.9603	0.398276	7.19987	0.553293	9.11316	0.613546	82.8867	0.987179
	0.523929	0.118505	0.610975	0.110396	1.24667	0.198883	1.13701	0.161212	2.27794	0.307641	1.81671	0.239648	3.26388	0.353435	2.53511	0.299096	3.94468	0.385191	3.9603	0.399138	7.19987	0.554491	9.11316	0.614874	82.8867	0.989316
	0.525727	0.118505	0.611338	0.110396	1.25276	0.198883	1.14027	0.161212	2.27902	0.307641	1.81974	0.239648	3.26479	0.353435	2.5369	0.299096	3.97037	0.385191	3.97925	0.399138	7.22278	0.554491	9.16518	0.614874	84.1874	0.989316
	0.525727	0.118761	0.611338	0.110634	1.25276	0.199313	1.14027	0.16156	2.27902	0.308306	1.81974	0.240166	3.26479	0.354198	2.5369	0.299742	3.97037	0.386023	3.97925	0.4	7.22278	0.555689	9.16518	0.616202	84.1874	0.991453
	0.527091	0.118761	0.612701	0.110634	1.25711	0.199313	1.14392	0.16156	2.28067	0.308306	1.82252	0.240166	3.26669	0.354198	2.5379	0.299742	3.9753	0.386023	3.99934	0.4	7.23292	0.555689	9.1928	0.616202	84.6245	0.991453
	0.527091	0.119017	0.612701	0.110873	1.25711	0.199742	1.14392	0.161908	2.28067	0.30897	1.82252	0.240683	3.26669	0.354962	2.5379	0.300388	3.9753	0.386855	3.99934	0.400862	7.23292	0.556886	9.1928	0.61753	84.6245	0.99359
	0.530218	0.119017	0.612953	0.110873	1.25881	0.199742	1.14443	0.161908	2.28461	0.30897	1.83767	0.240683	3.26829	0.354962	2.54108	0.300388	3.97565	0.386855	4.01044	0.400862	7.32463	0.556886	9.20651	0.61753	85.2925	0.99359
	0.530218	0.119273	0.612953	0.111111	1.25881	0.200172	1.14443	0.162256	2.28461	0.309635	1.83767	0.241201	3.26829	0.355725	2.54108	0.301034	3.97565	0.387687	4.01044	0.401724	7.32463	0.558084	9.20651	0.618858	85.2925	0.995726
	0.530714	0.119273	0.613029	0.111111	1.25905	0.200172	1.15054	0.162256	2.29368	0.309635	1.84185	0.241201	3.27522	0.355725	2.54125	0.301034	3.97808	0.387687	4.03505	0.401724	7.36664	0.558084	9.23926	0.618858	88.0772	0.995726
	0.530714	0.119529	0.613029	0.11135	1.25905	0.200601	1.15054	0.162604	2.29368	0.310299	1.84185	0.241718	3.27522	0.356489	2.54125	0.30168	3.97808	0.388519	4.03505	0.402586	7.36664	0.559281	9.23926	0.620186	88.0772	0.997863
	0.532206	0.119529	0.614468	0.11135	1.26171	0.200601	1.15483	0.162604	2.29384	0.310299	1.84352	0.241718	3.28221	0.356489	2.54728	0.30168	3.9809	0.388519	4.04235	0.402586	7.38754	0.559281	9.3042	0.620186	89.2714	0.997863
	0.532206	0.119785	0.614468	0.111588	1.26171	0.201031	1.15483	0.162953	2.29384	0.310963	1.84352	0.242236	3.28221	0.357252	2.54728	0.302326	3.9809	0.389351	4.04235	0.403448	7.38754	0.560479	9.3042	0.621514	89.2714	1
	0.53502	0.119785	0.616165	0.111588	1.26332	0.201031	1.15542	0.162953	2.29545	0.310963	1.84417	0.242236	3.28763	0.357252	2.54889	0.302326	3.98328	0.389351	4.04895	0.403448	7.39807	0.560479	9.36001	0.621514
	0.53502	0.120041	0.616165	0.111826	1.26332	0.20146	1.15542	0.163301	2.29545	0.311628	1.84417	0.242754	3.28763	0.358015	2.54889	0.302972	3.98328	0.390183	4.04895	0.40431	7.39807	0.561677	9.36001	0.622842
	0.535239	0.120041	0.618698	0.111826	1.26394	0.20146	1.156	0.163301	2.29752	0.311628	1.84556	0.242754	3.32386	0.358015	2.55845	0.302972	3.99138	0.390183	4.05329	0.40431	7.40218	0.561677	9.37179	0.622842
	0.535239	0.120297	0.618698	0.112065	1.26394	0.20189	1.156	0.163649	2.29752	0.312292	1.84556	0.243271	3.32386	0.358779	2.55845	0.303618	3.99138	0.391015	4.05329	0.405172	7.40218	0.562874	9.37179	0.62417
	0.536486	0.120297	0.622076	0.112065	1.26746	0.20189	1.1588	0.163649	2.29868	0.312292	1.85114	0.243271	3.33027	0.358779	2.5602	0.303618	4.00378	0.391015	4.07438	0.405172	7.44307	0.562874	9.38135	0.62417
	0.536486	0.120553	0.622076	0.112303	1.26746	0.20232	1.1588	0.163997	2.29868	0.312957	1.85114	0.243789	3.33027	0.359542	2.5602	0.304264	4.00378	0.391847	4.07438	0.406034	7.44307	0.564072	9.38135	0.625498
	0.536742	0.120553	0.622523	0.112303	1.27109	0.20232	1.16321	0.163997	2.29924	0.312957	1.8534	0.243789	3.33523	0.359542	2.56863	0.304264	4.02914	0.391847	4.0798	0.406034	7.4509	0.564072	9.4567	0.625498
	0.536742	0.120809	0.622523	0.112542	1.27109	0.202749	1.16321	0.164345	2.29924	0.313621	1.8534	0.244306	3.33523	0.360305	2.56863	0.30491	4.02914	0.392679	4.0798	0.406897	7.4509	0.565269	9.4567	0.626826
	0.538085	0.120809	0.624197	0.112542	1.27196	0.202749	1.16632	0.164345	2.31003	0.313621	1.85664	0.244306	3.33902	0.360305	2.57236	0.30491	4.09495	0.392679	4.09654	0.406897	7.45985	0.565269	9.65156	0.626826
	0.538085	0.121065	0.624197	0.11278	1.27196	0.203179	1.16632	0.164694	2.31003	0.314286	1.85664	0.244824	3.33902	0.361069	2.57236	0.305556	4.09495	0.393511	4.09654	0.407759	7.45985	0.566467	9.65156	0.628154
	0.539652	0.121065	0.625537	0.11278	1.27269	0.203179	1.16654	0.164694	2.31143	0.314286	1.86013	0.244824	3.35321	0.361069	2.57425	0.305556	4.1004	0.393511	4.09778	0.407759	7.47795	0.566467	9.71305	0.628154
	0.539652	0.121321	0.625537	0.113019	1.27269	0.203608	1.16654	0.165042	2.31143	0.31495	1.86013	0.245342	3.35321	0.361832	2.57425	0.306202	4.1004	0.394343	4.09778	0.408621	7.47795	0.567665	9.71305	0.629482
	0.54309	0.121321	0.625994	0.113019	1.27628	0.203608	1.17016	0.165042	2.31562	0.31495	1.86329	0.245342	3.36392	0.361832	2.57513	0.306202	4.11715	0.394343	4.10688	0.408621	7.4924	0.567665	9.72952	0.629482
	0.54309	0.121577	0.625994	0.113257	1.27628	0.204038	1.17016	0.16539	2.31562	0.315615	1.86329	0.245859	3.36392	0.362595	2.57513	0.306848	4.11715	0.395175	4.10688	0.409483	7.4924	0.568862	9.72952	0.63081
	0.543533	0.121577	0.628491	0.113257	1.28082	0.204038	1.1714	0.16539	2.32077	0.315615	1.86487	0.245859	3.36924	0.362595	2.59323	0.306848	4.12251	0.395175	4.10804	0.409483	7.49587	0.568862	9.73257	0.63081
	0.543533	0.121833	0.628491	0.113495	1.28082	0.204467	1.1714	0.165738	2.32077	0.316279	1.86487	0.246377	3.36924	0.363359	2.59323	0.307494	4.12251	0.396007	4.10804	0.410345	7.49587	0.57006	9.73257	0.632138
	0.543895	0.121833	0.629192	0.113495	1.28317	0.204467	1.17178	0.165738	2.32249	0.316279	1.86644	0.246377	3.39071	0.363359	2.59881	0.307494	4.13118	0.396007	4.10861	0.410345	7.49689	0.57006	9.82698	0.632138
	0.543895	0.122089	0.629192	0.113734	1.28317	0.204897	1.17178	0.166086	2.32249	0.316944	1.86644	0.246894	3.39071	0.364122	2.59881	0.30814	4.13118	0.396839	4.10861	0.411207	7.49689	0.571257	9.82698	0.633466
	0.544827	0.122089	0.630527	0.113734	1.28675	0.204897	1.17594	0.166086	2.3312	0.316944	1.87163	0.246894	3.39499	0.364122	2.6037	0.30814	4.14979	0.396839	4.117	0.411207	7.50833	0.571257	9.84312	0.633466
	0.544827	0.122345	0.630527	0.113972	1.28675	0.205326	1.17594	0.166435	2.3312	0.317608	1.87163	0.247412	3.39499	0.364885	2.6037	0.308786	4.14979	0.397671	4.117	0.412069	7.50833	0.572455	9.84312	0.634794
	0.547422	0.122345	0.63294	0.113972	1.28725	0.205326	1.1769	0.166435	2.33551	0.317608	1.88307	0.247412	3.42052	0.364885	2.60613	0.308786	4.17401	0.397671	4.16131	0.412069	7.55102	0.572455	9.95676	0.634794
	0.547422	0.1226	0.63294	0.114211	1.28725	0.205756	1.1769	0.166783	2.33551	0.318272	1.88307	0.24793	3.42052	0.365649	2.60613	0.309432	4.17401	0.398502	4.16131	0.412931	7.55102	0.573653	9.95676	0.636122
	0.547868	0.1226	0.637589	0.114211	1.29492	0.205756	1.17693	0.166783	2.3552	0.318272	1.88867	0.24793	3.4218	0.365649	2.61677	0.309432	4.18226	0.398502	4.24034	0.412931	7.55577	0.573653	10.0461	0.636122
	0.547868	0.122856	0.637589	0.114449	1.29492	0.206186	1.17693	0.167131	2.3552	0.318937	1.88867	0.248447	3.4218	0.366412	2.61677	0.310078	4.18226	0.399334	4.24034	0.413793	7.55577	0.57485	10.0461	0.63745
	0.550838	0.122856	0.638701	0.114449	1.29613	0.206186	1.18437	0.167131	2.37133	0.318937	1.89761	0.248447	3.44774	0.366412	2.62878	0.310078	4.19416	0.399334	4.26795	0.413793	7.60294	0.57485	10.0561	0.63745
	0.550838	0.123112	0.638701	0.114688	1.29613	0.206615	1.18437	0.167479	2.37133	0.319601	1.89761	0.248965	3.44774	0.367176	2.62878	0.310724	4.19416	0.400166	4.26795	0.414655	7.60294	0.576048	10.0561	0.638778
	0.552136	0.123112	0.639024	0.114688	1.29631	0.206615	1.18584	0.167479	2.37183	0.319601	1.90699	0.248965	3.45698	0.367176	2.62883	0.310724	4.19973	0.400166	4.27749	0.414655	7.60589	0.576048	10.1133	0.638778
	0.552136	0.123368	0.639024	0.114926	1.29631	0.207045	1.18584	0.167827	2.37183	0.320266	1.90699	0.249482	3.45698	0.367939	2.62883	0.31137	4.19973	0.400998	4.27749	0.415517	7.60589	0.577246	10.1133	0.640106
	0.55529	0.123368	0.639413	0.114926	1.29702	0.207045	1.19122	0.167827	2.37436	0.320266	1.90773	0.249482	3.48159	0.367939	2.63781	0.31137	4.19983	0.400998	4.28746	0.415517	7.60608	0.577246	10.1274	0.640106
	0.55529	0.123624	0.639413	0.115165	1.29702	0.207474	1.19122	0.168175	2.37436	0.32093	1.90773	0.25	3.48159	0.368702	2.63781	0.312016	4.19983	0.40183	4.28746	0.416379	7.60608	0.578443	10.1274	0.641434
	0.556063	0.123624	0.640281	0.115165	1.29899	0.207474	1.20297	0.168175	2.37658	0.32093	1.91576	0.25	3.48252	0.368702	2.63979	0.312016	4.20168	0.40183	4.288	0.416379	7.62761	0.578443	10.2386	0.641434
	0.556063	0.12388	0.640281	0.115403	1.29899	0.207904	1.20297	0.168524	2.37658	0.321595	1.91576	0.250518	3.48252	0.369466	2.63979	0.312661	4.20168	0.402662	4.288	0.417241	7.62761	0.579641	10.2386	0.642762
	0.55697	0.12388	0.640444	0.115403	1.30826	0.207904	1.20371	0.168524	2.37886	0.321595	1.91965	0.250518	3.48484	0.369466	2.65435	0.312661	4.20266	0.402662	4.29367	0.417241	7.64261	0.579641	10.3185	0.642762
	0.55697	0.124136	0.640444	0.115641	1.30826	0.208333	1.20371	0.168872	2.37886	0.322259	1.91965	0.251035	3.48484	0.370229	2.65435	0.313307	4.20266	0.403494	4.29367	0.418103	7.64261	0.580838	10.3185	0.64409
	0.560703	0.124136	0.640756	0.115641	1.30908	0.208333	1.2039	0.168872	2.3856	0.322259	1.92064	0.251035	3.48821	0.370229	2.65525	0.313307	4.20656	0.403494	4.29581	0.418103	7.65406	0.580838	10.403	0.64409
	0.560703	0.124392	0.640756	0.11588	1.30908	0.208763	1.2039	0.16922	2.3856	0.322924	1.92064	0.251553	3.48821	0.370992	2.65525	0.313953	4.20656	0.404326	4.29581	0.418966	7.65406	0.582036	10.403	0.645418
	0.562027	0.124392	0.643424	0.11588	1.3134	0.208763	1.20464	0.16922	2.38594	0.322924	1.93235	0.251553	3.49122	0.370992	2.66253	0.313953	4.26349	0.404326	4.29825	0.418966	7.68161	0.582036	10.4284	0.645418
	0.562027	0.124648	0.643424	0.116118	1.3134	0.209192	1.20464	0.169568	2.38594	0.323588	1.93235	0.25207	3.49122	0.371756	2.66253	0.314599	4.26349	0.405158	4.29825	0.419828	7.68161	0.583234	10.4284	0.646746
	0.56308	0.124648	0.647153	0.116118	1.31512	0.209192	1.20796	0.169568	2.38702	0.323588	1.936	0.25207	3.5032	0.371756	2.6784	0.314599	4.27658	0.405158	4.30182	0.419828	7.72076	0.583234	10.4682	0.646746
	0.56308	0.124904	0.647153	0.116357	1.31512	0.209622	1.20796	0.169916	2.38702	0.324252	1.936	0.252588	3.5032	0.372519	2.6784	0.315245	4.27658	0.40599	4.30182	0.42069	7.72076	0.584431	10.4682	0.648074
	0.563346	0.124904	0.648419	0.116357	1.31696	0.209622	1.21042	0.169916	2.39759	0.324252	1.93768	0.252588	3.50562	0.372519	2.69368	0.315245	4.29813	0.40599	4.30427	0.42069	7.73838	0.584431	10.4982	0.648074
	0.563346	0.12516	0.648419	0.116595	1.31696	0.210052	1.21042	0.170265	2.39759	0.324917	1.93768	0.253106	3.50562	0.373282	2.69368	0.315891	4.29813	0.406822	4.30427	0.421552	7.73838	0.585629	10.4982	0.649402
	0.563648	0.12516	0.650614	0.116595	1.32526	0.210052	1.21246	0.170265	2.4084	0.324917	1.9403	0.253106	3.50716	0.373282	2.69759	0.315891	4.30519	0.406822	4.31923	0.421552	7.7887	0.585629	10.5201	0.649402
	0.563648	0.125416	0.650614	0.116834	1.32526	0.210481	1.21246	0.170613	2.4084	0.325581	1.9403	0.253623	3.50716	0.374046	2.69759	0.316537	4.30519	0.407654	4.31923	0.422414	7.7887	0.586826	10.5201	0.65073
	0.564583	0.125416	0.651117	0.116834	1.32614	0.210481	1.21812	0.170613	2.41107	0.325581	1.94739	0.253623	3.52413	0.374046	2.71123	0.316537	4.30639	0.407654	4.31942	0.422414	7.80001	0.586826	10.5269	0.65073
	0.564583	0.125672	0.651117	0.117072	1.32614	0.210911	1.21812	0.170961	2.41107	0.326246	1.94739	0.254141	3.52413	0.374809	2.71123	0.317183	4.30639	0.408486	4.31942	0.423276	7.80001	0.588024	10.5269	0.652058
	0.565516	0.125672	0.651329	0.117072	1.32968	0.210911	1.22273	0.170961	2.4196	0.326246	1.95065	0.254141	3.52845	0.374809	2.71323	0.317183	4.3103	0.408486	4.32783	0.423276	7.81869	0.588024	10.6919	0.652058
	0.565516	0.125928	0.651329	0.11731	1.32968	0.21134	1.22273	0.171309	2.4196	0.32691	1.95065	0.254658	3.52845	0.375573	2.71323	0.317829	4.3103	0.409318	4.32783	0.424138	7.81869	0.589222	10.6919	0.653386
	0.565916	0.125928	0.652313	0.11731	1.33064	0.21134	1.22436	0.171309	2.42181	0.32691	1.95135	0.254658	3.53202	0.375573	2.71959	0.317829	4.31182	0.409318	4.33277	0.424138	7.82603	0.589222	10.7292	0.653386
	0.565916	0.126184	0.652313	0.117549	1.33064	0.21177	1.22436	0.171657	2.42181	0.327575	1.95135	0.255176	3.53202	0.376336	2.71959	0.318475	4.31182	0.41015	4.33277	0.425	7.82603	0.590419	10.7292	0.654714
	0.566861	0.126184	0.655835	0.117549	1.33111	0.21177	1.22753	0.171657	2.42572	0.327575	1.9529	0.255176	3.53221	0.376336	2.73689	0.318475	4.32378	0.41015	4.35231	0.425	7.86499	0.590419	10.8238	0.654714
	0.566861	0.12644	0.655835	0.117787	1.33111	0.212199	1.22753	0.172006	2.42572	0.328239	1.9529	0.255694	3.53221	0.377099	2.73689	0.319121	4.32378	0.410982	4.35231	0.425862	7.86499	0.591617	10.8238	0.656042
	0.56724	0.12644	0.660975	0.117787	1.332	0.212199	1.2298	0.172006	2.42733	0.328239	1.95517	0.255694	3.53905	0.377099	2.74713	0.319121	4.3318	0.410982	4.37817	0.425862	7.87538	0.591617	10.9021	0.656042
	0.56724	0.126696	0.660975	0.118026	1.332	0.212629	1.2298	0.172354	2.42733	0.328904	1.95517	0.256211	3.53905	0.377863	2.74713	0.319767	4.3318	0.411814	4.37817	0.426724	7.87538	0.592814	10.9021	0.657371
	0.568745	0.126696	0.665961	0.118026	1.33237	0.212629	1.2303	0.172354	2.43341	0.328904	1.96074	0.256211	3.56385	0.377863	2.74994	0.319767	4.33371	0.411814	4.38349	0.426724	7.90979	0.592814	10.9337	0.657371
	0.568745	0.126952	0.665961	0.118264	1.33237	0.213058	1.2303	0.172702	2.43341	0.329568	1.96074	0.256729	3.56385	0.378626	2.74994	0.320413	4.33371	0.412646	4.38349	0.427586	7.90979	0.594012	10.9337	0.658699
	0.568752	0.126952	0.666193	0.118264	1.33473	0.213058	1.23147	0.172702	2.44015	0.329568	1.96152	0.256729	3.56557	0.378626	2.75065	0.320413	4.33456	0.412646	4.39184	0.427586	7.91653	0.594012	10.9558	0.658699
	0.568752	0.127208	0.666193	0.118503	1.33473	0.213488	1.23147	0.17305	2.44015	0.330233	1.96152	0.257246	3.56557	0.379389	2.75065	0.321059	4.33456	0.413478	4.39184	0.428448	7.91653	0.59521	10.9558	0.660027
	0.569087	0.127208	0.666364	0.118503	1.33661	0.213488	1.23307	0.17305	2.44559	0.330233	1.96163	0.257246	3.57046	0.379389	2.78277	0.321059	4.33664	0.413478	4.39629	0.428448	7.93653	0.59521	10.9582	0.660027
	0.569087	0.127464	0.666364	0.118741	1.33661	0.213918	1.23307	0.173398	2.44559	0.330897	1.96163	0.257764	3.57046	0.380153	2.78277	0.321705	4.33664	0.414309	4.39629	0.42931	7.93653	0.596407	10.9582	0.661355
	0.569087	0.127464	0.666979	0.118741	1.33685	0.213918	1.23853	0.173398	2.44607	0.330897	1.97156	0.257764	3.57861	0.380153	2.78772	0.321705	4.34114	0.414309	4.41133	0.42931	7.96177	0.596407	11.0318	0.661355
	0.569087	0.127719	0.666979	0.118979	1.33685	0.214347	1.23853	0.173747	2.44607	0.331561	1.97156	0.258282	3.57861	0.380916	2.78772	0.322351	4.34114	0.415141	4.41133	0.430172	7.96177	0.597605	11.0318	0.662683
	0.570889	0.127719	0.670232	0.118979	1.34213	0.214347	1.23904	0.173747	2.45338	0.331561	1.97354	0.258282	3.58092	0.380916	2.80275	0.322351	4.34306	0.415141	4.42252	0.430172	7.96727	0.597605	11.0438	0.662683
	0.570889	0.127975	0.670232	0.119218	1.34213	0.214777	1.23904	0.174095	2.45338	0.332226	1.97354	0.258799	3.58092	0.381679	2.80275	0.322997	4.34306	0.415973	4.42252	0.431034	7.96727	0.598802	11.0438	0.664011
	0.571584	0.127975	0.671024	0.119218	1.34435	0.214777	1.24275	0.174095	2.46083	0.332226	1.97465	0.258799	3.59732	0.381679	2.81729	0.322997	4.35744	0.415973	4.4297	0.431034	7.97146	0.598802	11.3351	0.664011
	0.571584	0.128231	0.671024	0.119456	1.34435	0.215206	1.24275	0.174443	2.46083	0.33289	1.97465	0.259317	3.59732	0.382443	2.81729	0.323643	4.35744	0.416805	4.4297	0.431897	7.97146	0.6	11.3351	0.665339
	0.573751	0.128231	0.673848	0.119456	1.345	0.215206	1.24349	0.174443	2.46465	0.33289	1.98124	0.259317	3.60235	0.382443	2.82581	0.323643	4.35843	0.416805	4.44142	0.431897	8.04094	0.6	11.4252	0.665339
	0.573751	0.128487	0.673848	0.119695	1.345	0.215636	1.24349	0.174791	2.46465	0.333555	1.98124	0.259834	3.60235	0.383206	2.82581	0.324289	4.35843	0.417637	4.44142	0.432759	8.04094	0.601198	11.4252	0.666667
	0.576543	0.128487	0.674632	0.119695	1.347	0.215636	1.24706	0.174791	2.46873	0.333555	1.9832	0.259834	3.60589	0.383206	2.84367	0.324289	4.36004	0.417637	4.45045	0.432759	8.06873	0.601198	11.4499	0.666667
	0.576543	0.128743	0.674632	0.119933	1.347	0.216065	1.24706	0.175139	2.46873	0.334219	1.9832	0.260352	3.60589	0.383969	2.84367	0.324935	4.36004	0.418469	4.45045	0.433621	8.06873	0.602395	11.4499	0.667995
	0.577598	0.128743	0.675255	0.119933	1.34712	0.216065	1.24821	0.175139	2.47643	0.334219	1.9871	0.260352	3.60956	0.383969	2.85616	0.324935	4.3697	0.418469	4.46744	0.433621	8.0747	0.602395	11.4569	0.667995
	0.577598	0.128999	0.675255	0.120172	1.34712	0.216495	1.24821	0.175487	2.47643	0.334884	1.9871	0.26087	3.60956	0.384733	2.85616	0.325581	4.3697	0.419301	4.46744	0.434483	8.0747	0.603593	11.4569	0.669323
	0.577788	0.128999	0.675689	0.120172	1.35238	0.216495	1.25128	0.175487	2.47676	0.334884	1.99081	0.26087	3.62452	0.384733	2.85652	0.325581	4.39112	0.419301	4.47134	0.434483	8.10474	0.603593	11.5796	0.669323
	0.577788	0.129255	0.675689	0.12041	1.35238	0.216924	1.25128	0.175836	2.47676	0.335548	1.99081	0.261387	3.62452	0.385496	2.85652	0.326227	4.39112	0.420133	4.47134	0.435345	8.10474	0.60479	11.5796	0.670651
	0.578194	0.129255	0.677396	0.12041	1.35667	0.216924	1.25275	0.175836	2.4776	0.335548	1.99278	0.261387	3.62573	0.385496	2.87544	0.326227	4.39676	0.420133	4.51007	0.435345	8.2296	0.60479	11.6971	0.670651
	0.578194	0.129511	0.677396	0.120649	1.35667	0.217354	1.25275	0.176184	2.4776	0.336213	1.99278	0.261905	3.62573	0.38626	2.87544	0.326873	4.39676	0.420965	4.51007	0.436207	8.2296	0.605988	11.6971	0.671979
	0.57841	0.129511	0.677816	0.120649	1.35748	0.217354	1.25444	0.176184	2.50062	0.336213	1.99698	0.261905	3.63022	0.38626	2.88033	0.326873	4.40851	0.420965	4.54505	0.436207	8.269	0.605988	11.9006	0.671979
	0.57841	0.129767	0.677816	0.120887	1.35748	0.217784	1.25444	0.176532	2.50062	0.336877	1.99698	0.262422	3.63022	0.387023	2.88033	0.327519	4.40851	0.421797	4.54505	0.437069	8.269	0.607186	11.9006	0.673307
	0.579431	0.129767	0.680589	0.120887	1.3596	0.217784	1.25579	0.176532	2.50556	0.336877	1.99976	0.262422	3.64343	0.387023	2.89853	0.327519	4.42112	0.421797	4.54636	0.437069	8.2958	0.607186	12.0312	0.673307
	0.579431	0.130023	0.680589	0.121125	1.3596	0.218213	1.25579	0.17688	2.50556	0.337542	1.99976	0.26294	3.64343	0.387786	2.89853	0.328165	4.42112	0.422629	4.54636	0.437931	8.2958	0.608383	12.0312	0.674635
	0.58353	0.130023	0.68453	0.121125	1.3613	0.218213	1.26049	0.17688	2.51611	0.337542	2.00335	0.26294	3.64894	0.387786	2.91622	0.328165	4.43645	0.422629	4.56401	0.437931	8.31027	0.608383	12.117	0.674635
	0.58353	0.130279	0.68453	0.121364	1.3613	0.218643	1.26049	0.177228	2.51611	0.338206	2.00335	0.263458	3.64894	0.38855	2.91622	0.328811	4.43645	0.423461	4.56401	0.438793	8.31027	0.609581	12.117	0.675963
	0.585451	0.130279	0.684651	0.121364	1.36142	0.218643	1.26605	0.177228	2.52233	0.338206	2.00442	0.263458	3.6568	0.38855	2.91774	0.328811	4.47912	0.423461	4.57884	0.438793	8.36044	0.609581	12.3878	0.675963
	0.585451	0.130535	0.684651	0.121602	1.36142	0.219072	1.26605	0.177577	2.52233	0.33887	2.00442	0.263975	3.6568	0.389313	2.91774	0.329457	4.47912	0.424293	4.57884	0.439655	8.36044	0.610778	12.3878	0.677291
	0.586081	0.130535	0.686416	0.121602	1.36202	0.219072	1.26653	0.177577	2.53262	0.33887	2.00957	0.263975	3.67528	0.389313	2.92321	0.329457	4.48954	0.424293	4.58579	0.439655	8.3671	0.610778	12.4144	0.677291
	0.586081	0.130791	0.686416	0.121841	1.36202	0.219502	1.26653	0.177925	2.53262	0.339535	2.00957	0.264493	3.67528	0.390076	2.92321	0.330103	4.48954	0.425125	4.58579	0.440517	8.3671	0.611976	12.4144	0.678619
	0.587309	0.130791	0.686896	0.121841	1.36738	0.219502	1.26872	0.177925	2.53707	0.339535	2.03408	0.264493	3.68752	0.390076	2.93003	0.330103	4.49141	0.425125	4.60551	0.440517	8.44106	0.611976	12.448	0.678619
	0.587309	0.131047	0.686896	0.122079	1.36738	0.219931	1.26872	0.178273	2.53707	0.340199	2.03408	0.26501	3.68752	0.39084	2.93003	0.330749	4.49141	0.425957	4.60551	0.441379	8.44106	0.613174	12.448	0.679947
	0.587862	0.131047	0.686998	0.122079	1.36994	0.219931	1.28409	0.178273	2.54485	0.340199	2.03608	0.26501	3.69076	0.39084	2.94976	0.330749	4.496	0.425957	4.61861	0.441379	8.72675	0.613174	12.5074	0.679947
	0.587862	0.131303	0.686998	0.122318	1.36994	0.220361	1.28409	0.178621	2.54485	0.340864	2.03608	0.265528	3.69076	0.391603	2.94976	0.331395	4.496	0.426789	4.61861	0.442241	8.72675	0.614371	12.5074	0.681275
	0.588654	0.131303	0.688325	0.122318	1.37111	0.220361	1.28582	0.178621	2.55645	0.340864	2.04038	0.265528	3.70192	0.391603	2.9525	0.331395	4.51463	0.426789	4.6235	0.442241	8.72683	0.614371	12.5478	0.681275
	0.588654	0.131559	0.688325	0.122556	1.37111	0.22079	1.28582	0.178969	2.55645	0.341528	2.04038	0.266046	3.70192	0.392366	2.9525	0.332041	4.51463	0.427621	4.6235	0.443103	8.72683	0.615569	12.5478	0.682603
	0.58995	0.131559	0.688541	0.122556	1.37243	0.22079	1.28955	0.178969	2.56132	0.341528	2.04041	0.266046	3.70395	0.392366	2.95284	0.332041	4.52983	0.427621	4.63404	0.443103	8.72722	0.615569	12.549	0.682603
	0.58995	0.131815	0.688541	0.122794	1.37243	0.22122	1.28955	0.179318	2.56132	0.342193	2.04041	0.266563	3.70395	0.39313	2.95284	0.332687	4.52983	0.428453	4.63404	0.443966	8.72722	0.616766	12.549	0.683931
	0.592511	0.131815	0.692988	0.122794	1.37612	0.22122	1.29206	0.179318	2.57298	0.342193	2.04145	0.266563	3.71087	0.39313	2.98339	0.332687	4.53272	0.428453	4.63695	0.443966	8.79641	0.616766	12.582	0.683931
	0.592511	0.132071	0.692988	0.123033	1.37612	0.221649	1.29206	0.179666	2.57298	0.342857	2.04145	0.267081	3.71087	0.393893	2.98339	0.333333	4.53272	0.429285	4.63695	0.444828	8.79641	0.617964	12.582	0.685259
	0.592939	0.132071	0.695245	0.123033	1.37964	0.221649	1.29531	0.179666	2.57422	0.342857	2.04687	0.267081	3.71254	0.393893	2.99353	0.333333	4.55926	0.429285	4.66633	0.444828	8.82886	0.617964	12.6297	0.685259
	0.592939	0.132327	0.695245	0.123271	1.37964	0.222079	1.29531	0.180014	2.57422	0.343522	2.04687	0.267598	3.71254	0.394656	2.99353	0.333979	4.55926	0.430116	4.66633	0.44569	8.82886	0.619162	12.6297	0.686587
	0.593205	0.132327	0.695502	0.123271	1.38385	0.222079	1.29918	0.180014	2.58061	0.343522	2.04809	0.267598	3.71834	0.394656	2.99442	0.333979	4.5635	0.430116	4.67111	0.44569	8.83796	0.619162	12.6787	0.686587
	0.593205	0.132583	0.695502	0.12351	1.38385	0.222509	1.29918	0.180362	2.58061	0.344186	2.04809	0.268116	3.71834	0.39542	2.99442	0.334625	4.5635	0.430948	4.67111	0.446552	8.83796	0.620359	12.6787	0.687915
	0.593207	0.132583	0.697973	0.12351	1.38512	0.222509	1.30022	0.180362	2.58224	0.344186	2.04955	0.268116	3.71851	0.39542	3.01598	0.334625	4.57684	0.430948	4.67842	0.446552	8.84032	0.620359	12.7342	0.687915
	0.593207	0.132838	0.697973	0.123748	1.38512	0.222938	1.30022	0.18071	2.58224	0.34485	2.04955	0.268634	3.71851	0.396183	3.01598	0.335271	4.57684	0.43178	4.67842	0.447414	8.84032	0.621557	12.7342	0.689243
	0.594462	0.132838	0.700463	0.123748	1.38887	0.222938	1.30388	0.18071	2.60844	0.34485	2.05225	0.268634	3.72698	0.396183	3.01654	0.335271	4.58834	0.43178	4.69984	0.447414	8.8838	0.621557	12.7763	0.689243
	0.594462	0.133094	0.700463	0.123987	1.38887	0.223368	1.30388	0.181058	2.60844	0.345515	2.05225	0.269151	3.72698	0.396947	3.01654	0.335917	4.58834	0.432612	4.69984	0.448276	8.8838	0.622754	12.7763	0.690571
	0.595586	0.133094	0.700814	0.123987	1.38959	0.223368	1.30711	0.181058	2.61149	0.345515	2.05309	0.269151	3.7318	0.396947	3.02143	0.335917	4.58913	0.432612	4.70085	0.448276	8.88899	0.622754	12.796	0.690571
	0.595586	0.13335	0.700814	0.124225	1.38959	0.223797	1.30711	0.181407	2.61149	0.346179	2.05309	0.269669	3.7318	0.39771	3.02143	0.336563	4.58913	0.433444	4.70085	0.449138	8.88899	0.623952	12.796	0.691899
	0.598252	0.13335	0.701033	0.124225	1.39163	0.223797	1.3087	0.181407	2.61257	0.346179	2.05745	0.269669	3.74673	0.39771	3.02347	0.336563	4.58955	0.433444	4.70176	0.449138	8.8922	0.623952	12.8514	0.691899
	0.598252	0.133606	0.701033	0.124464	1.39163	0.224227	1.3087	0.181755	2.61257	0.346844	2.05745	0.270186	3.74673	0.398473	3.02347	0.337209	4.58955	0.434276	4.70176	0.45	8.8922	0.62515	12.8514	0.693227
	0.598333	0.133606	0.701082	0.124464	1.39171	0.224227	1.31509	0.181755	2.61338	0.346844	2.07524	0.270186	3.76548	0.398473	3.03106	0.337209	4.59239	0.434276	4.70997	0.45	8.93699	0.62515	12.8778	0.693227
	0.598333	0.133862	0.701082	0.124702	1.39171	0.224656	1.31509	0.182103	2.61338	0.347508	2.07524	0.270704	3.76548	0.399237	3.03106	0.337855	4.59239	0.435108	4.70997	0.450862	8.93699	0.626347	12.8778	0.694555
	0.598582	0.133862	0.703116	0.124702	1.39498	0.224656	1.31534	0.182103	2.62113	0.347508	2.07798	0.270704	3.80213	0.399237	3.03239	0.337855	4.60518	0.435108	4.71809	0.450862	8.96578	0.626347	12.8987	0.694555
	0.598582	0.134118	0.703116	0.12494	1.39498	0.225086	1.31534	0.182451	2.62113	0.348173	2.07798	0.271222	3.80213	0.4	3.03239	0.338501	4.60518	0.43594	4.71809	0.451724	8.96578	0.627545	12.8987	0.695883
	0.598983	0.134118	0.705386	0.12494	1.39686	0.225086	1.31623	0.182451	2.62637	0.348173	2.08686	0.271222	3.83775	0.4	3.03549	0.338501	4.60992	0.43594	4.73622	0.451724	8.98085	0.627545	13.1438	0.695883
	0.598983	0.134374	0.705386	0.125179	1.39686	0.225515	1.31623	0.182799	2.62637	0.348837	2.08686	0.271739	3.83775	0.400763	3.03549	0.339147	4.60992	0.436772	4.73622	0.452586	8.98085	0.628743	13.1438	0.697211
	0.599363	0.134374	0.706346	0.125179	1.39841	0.225515	1.31778	0.182799	2.6269	0.348837	2.08791	0.271739	3.85499	0.400763	3.05305	0.339147	4.62199	0.436772	4.74205	0.452586	8.99835	0.628743	13.2105	0.697211
	0.599363	0.13463	0.706346	0.125417	1.39841	0.225945	1.31778	0.183148	2.6269	0.349502	2.08791	0.272257	3.85499	0.401527	3.05305	0.339793	4.62199	0.437604	4.74205	0.453448	8.99835	0.62994	13.2105	0.698539
	0.599732	0.13463	0.70861	0.125417	1.39946	0.225945	1.32148	0.183148	2.62736	0.349502	2.09504	0.272257	3.85543	0.401527	3.05726	0.339793	4.63831	0.437604	4.74553	0.453448	9.00016	0.62994	13.2293	0.698539
	0.599732	0.134886	0.70861	0.125656	1.39946	0.226375	1.32148	0.183496	2.62736	0.350166	2.09504	0.272774	3.85543	0.40229	3.05726	0.340439	4.63831	0.438436	4.74553	0.45431	9.00016	0.631138	13.2293	0.699867
	0.600244	0.134886	0.713087	0.125656	1.40148	0.226375	1.32259	0.183496	2.65045	0.350166	2.09617	0.272774	3.87512	0.40229	3.06291	0.340439	4.65042	0.438436	4.77675	0.45431	9.05698	0.631138	13.2828	0.699867
	0.600244	0.135142	0.713087	0.125894	1.40148	0.226804	1.32259	0.183844	2.65045	0.350831	2.09617	0.273292	3.87512	0.403053	3.06291	0.341085	4.65042	0.439268	4.77675	0.455172	9.05698	0.632335	13.2828	0.701195
	0.602419	0.135142	0.713678	0.125894	1.40464	0.226804	1.32819	0.183844	2.65823	0.350831	2.10226	0.273292	3.87705	0.403053	3.07952	0.341085	4.65651	0.439268	4.784	0.455172	9.10061	0.632335	13.3606	0.701195
	0.602419	0.135398	0.713678	0.126133	1.40464	0.227234	1.32819	0.184192	2.65823	0.351495	2.10226	0.27381	3.87705	0.403817	3.07952	0.341731	4.65651	0.4401	4.784	0.456034	9.10061	0.633533	13.3606	0.702523
	0.603646	0.135398	0.713878	0.126133	1.40744	0.227234	1.32898	0.184192	2.66423	0.351495	2.10296	0.27381	3.88948	0.403817	3.08018	0.341731	4.65785	0.4401	4.81694	0.456034	9.14051	0.633533	13.405	0.702523
	0.603646	0.135654	0.713878	0.126371	1.40744	0.227663	1.32898	0.18454	2.66423	0.352159	2.10296	0.274327	3.88948	0.40458	3.08018	0.342377	4.65785	0.440932	4.81694	0.456897	9.14051	0.634731	13.405	0.703851
	0.603726	0.135654	0.715116	0.126371	1.41006	0.227663	1.33426	0.18454	2.66601	0.352159	2.11542	0.274327	3.90366	0.40458	3.08722	0.342377	4.67257	0.440932	4.82367	0.456897	9.14886	0.634731	13.4852	0.703851
	0.603726	0.13591	0.715116	0.126609	1.41006	0.228093	1.33426	0.184889	2.66601	0.352824	2.11542	0.274845	3.90366	0.405344	3.08722	0.343023	4.67257	0.441764	4.82367	0.457759	9.14886	0.635928	13.4852	0.705179
	0.60508	0.13591	0.715407	0.126609	1.41057	0.228093	1.33728	0.184889	2.66614	0.352824	2.11918	0.274845	3.90651	0.405344	3.10145	0.343023	4.72016	0.441764	4.83328	0.457759	9.19734	0.635928	13.7927	0.705179
	0.60508	0.136166	0.715407	0.126848	1.41057	0.228522	1.33728	0.185237	2.66614	0.353488	2.11918	0.275362	3.90651	0.406107	3.10145	0.343669	4.72016	0.442596	4.83328	0.458621	9.19734	0.637126	13.7927	0.706507
	0.605676	0.136166	0.716249	0.126848	1.41165	0.228522	1.34088	0.185237	2.66977	0.353488	2.12201	0.275362	3.90863	0.406107	3.11102	0.343669	4.78746	0.442596	4.8374	0.458621	9.2406	0.637126	13.8141	0.706507
	0.605676	0.136422	0.716249	0.127086	1.41165	0.228952	1.34088	0.185585	2.66977	0.354153	2.12201	0.27588	3.90863	0.40687	3.11102	0.344315	4.78746	0.443428	4.8374	0.459483	9.2406	0.638323	13.8141	0.707835
	0.606077	0.136422	0.71853	0.127086	1.4132	0.228952	1.34897	0.185585	2.67338	0.354153	2.1226	0.27588	3.91389	0.40687	3.11786	0.344315	4.81442	0.443428	4.85752	0.459483	9.45578	0.638323	13.8272	0.707835
	0.606077	0.136678	0.71853	0.127325	1.4132	0.229381	1.34897	0.185933	2.67338	0.354817	2.1226	0.276398	3.91389	0.407634	3.11786	0.344961	4.81442	0.44426	4.85752	0.460345	9.45578	0.639521	13.8272	0.709163
	0.606249	0.136678	0.719031	0.127325	1.41508	0.229381	1.34936	0.185933	2.67767	0.354817	2.12303	0.276398	3.92943	0.407634	3.11975	0.344961	4.81941	0.44426	4.86991	0.460345	9.52304	0.639521	13.9917	0.709163
	0.606249	0.136934	0.719031	0.127563	1.41508	0.229811	1.34936	0.186281	2.67767	0.355482	2.12303	0.276915	3.92943	0.408397	3.11975	0.345607	4.81941	0.445092	4.86991	0.461207	9.52304	0.640719	13.9917	0.710491
	0.606432	0.136934	0.720229	0.127563	1.4171	0.229811	1.35158	0.186281	2.69011	0.355482	2.12676	0.276915	3.97122	0.408397	3.12184	0.345607	4.82135	0.445092	4.87857	0.461207	9.58497	0.640719	14.0324	0.710491
	0.606432	0.13719	0.720229	0.127802	1.4171	0.230241	1.35158	0.18663	2.69011	0.356146	2.12676	0.277433	3.97122	0.40916	3.12184	0.346253	4.82135	0.445923	4.87857	0.462069	9.58497	0.641916	14.0324	0.711819
	0.607781	0.13719	0.720949	0.127802	1.41925	0.230241	1.35847	0.18663	2.71402	0.356146	2.13078	0.277433	3.97183	0.40916	3.12184	0.346253	4.8507	0.445923	4.89173	0.462069	9.61305	0.641916	14.0595	0.711819
	0.607781	0.137446	0.720949	0.12804	1.41925	0.23067	1.35847	0.186978	2.71402	0.356811	2.13078	0.27795	3.97183	0.409924	3.12184	0.346899	4.8507	0.446755	4.89173	0.462931	9.61305	0.643114	14.0595	0.713147
	0.610889	0.137446	0.72396	0.12804	1.41966	0.23067	1.35901	0.186978	2.72909	0.356811	2.13496	0.27795	3.9737	0.409924	3.12595	0.346899	4.85468	0.446755	4.89447	0.462931	9.61308	0.643114	14.1787	0.713147
	0.610889	0.137702	0.72396	0.128278	1.41966	0.2311	1.35901	0.187326	2.72909	0.357475	2.13496	0.278468	3.9737	0.410687	3.12595	0.347545	4.85468	0.447587	4.89447	0.463793	9.61308	0.644311	14.1787	0.714475
	0.612546	0.137702	0.7265	0.128278	1.42166	0.2311	1.35965	0.187326	2.7414	0.357475	2.13986	0.278468	3.97506	0.410687	3.15196	0.347545	4.8667	0.447587	4.9082	0.463793	9.61591	0.644311	14.2381	0.714475
	0.612546	0.137958	0.7265	0.128517	1.42166	0.231529	1.35965	0.187674	2.7414	0.35814	2.13986	0.278986	3.97506	0.41145	3.15196	0.348191	4.8667	0.448419	4.9082	0.464655	9.61591	0.645509	14.2381	0.715803
	0.616363	0.137958	0.728794	0.128517	1.42191	0.231529	1.36208	0.187674	2.74204	0.35814	2.14782	0.278986	3.98456	0.41145	3.15283	0.348191	4.88093	0.448419	4.91551	0.464655	9.63892	0.645509	14.2572	0.715803
	0.616363	0.138213	0.728794	0.128755	1.42191	0.231959	1.36208	0.188022	2.74204	0.358804	2.14782	0.279503	3.98456	0.412214	3.15283	0.348837	4.88093	0.449251	4.91551	0.465517	9.63892	0.646707	14.2572	0.717131
	0.617979	0.138213	0.730081	0.128755	1.42649	0.231959	1.36535	0.188022	2.74438	0.358804	2.1523	0.279503	3.99415	0.412214	3.16411	0.348837	4.88636	0.449251	4.92464	0.465517	9.64738	0.646707	14.2682	0.717131
	0.617979	0.138469	0.730081	0.128994	1.42649	0.232388	1.36535	0.18837	2.74438	0.359468	2.1523	0.280021	3.99415	0.412977	3.16411	0.349483	4.88636	0.450083	4.92464	0.466379	9.64738	0.647904	14.2682	0.718459
	0.618366	0.138469	0.731041	0.128994	1.43226	0.232388	1.36546	0.18837	2.7579	0.359468	2.16644	0.280021	4.01761	0.412977	3.16987	0.349483	4.89009	0.450083	4.92471	0.466379	9.70512	0.647904	14.4665	0.718459
	0.618366	0.138725	0.731041	0.129232	1.43226	0.232818	1.36546	0.188719	2.7579	0.360133	2.16644	0.280538	4.01761	0.41374	3.16987	0.350129	4.89009	0.450915	4.92471	0.467241	9.70512	0.649102	14.4665	0.719788
	0.618381	0.138725	0.731952	0.129232	1.43444	0.232818	1.36671	0.188719	2.76451	0.360133	2.17111	0.280538	4.01788	0.41374	3.17006	0.350129	4.89144	0.450915	4.92736	0.467241	9.70846	0.649102	14.6328	0.719788
	0.618381	0.138981	0.731952	0.129471	1.43444	0.233247	1.36671	0.189067	2.76451	0.360797	2.17111	0.281056	4.01788	0.414504	3.17006	0.350775	4.89144	0.451747	4.92736	0.468103	9.70846	0.650299	14.6328	0.721116
	0.618556	0.138981	0.732867	0.129471	1.43683	0.233247	1.36771	0.189067	2.7672	0.360797	2.18102	0.281056	4.02929	0.414504	3.18515	0.350775	4.91353	0.451747	4.95172	0.468103	9.7465	0.650299	14.6814	0.721116
	0.618556	0.139237	0.732867	0.129709	1.43683	0.233677	1.36771	0.189415	2.7672	0.361462	2.18102	0.281573	4.02929	0.415267	3.18515	0.351421	4.91353	0.452579	4.95172	0.468966	9.7465	0.651497	14.6814	0.722444
	0.618797	0.139237	0.73439	0.129709	1.4413	0.233677	1.3696	0.189415	2.77952	0.361462	2.18952	0.281573	4.03259	0.415267	3.19662	0.351421	4.94006	0.452579	4.95253	0.468966	9.76195	0.651497	14.7537	0.722444
	0.618797	0.139493	0.73439	0.129948	1.4413	0.234107	1.3696	0.189763	2.77952	0.362126	2.18952	0.282091	4.03259	0.416031	3.19662	0.352067	4.94006	0.453411	4.95253	0.469828	9.76195	0.652695	14.7537	0.723772
	0.619177	0.139493	0.735671	0.129948	1.44262	0.234107	1.37029	0.189763	2.7861	0.362126	2.19089	0.282091	4.05917	0.416031	3.20283	0.352067	4.95123	0.453411	5.01449	0.469828	9.76814	0.652695	14.9615	0.723772
	0.619177	0.139749	0.735671	0.130186	1.44262	0.234536	1.37029	0.190111	2.7861	0.362791	2.19089	0.282609	4.05917	0.416794	3.20283	0.352713	4.95123	0.454243	5.01449	0.47069	9.76814	0.653892	14.9615	0.7251
	0.619791	0.139749	0.73582	0.130186	1.44683	0.234536	1.37143	0.190111	2.79891	0.362791	2.19112	0.282609	4.07188	0.416794	3.20991	0.352713	4.96611	0.454243	5.03469	0.47069	9.78239	0.653892	15.0956	0.7251
	0.619791	0.140005	0.73582	0.130424	1.44683	0.234966	1.37143	0.19046	2.79891	0.363455	2.19112	0.283126	4.07188	0.417557	3.20991	0.353359	4.96611	0.455075	5.03469	0.471552	9.78239	0.65509	15.0956	0.726428
	0.621291	0.140005	0.736817	0.130424	1.44857	0.234966	1.37152	0.19046	2.80804	0.363455	2.21203	0.283126	4.0843	0.417557	3.21613	0.353359	4.97793	0.455075	5.04856	0.471552	9.87812	0.65509	15.1317	0.726428
	0.621291	0.140261	0.736817	0.130663	1.44857	0.235395	1.37152	0.190808	2.80804	0.36412	2.21203	0.283644	4.0843	0.418321	3.21613	0.354005	4.97793	0.455907	5.04856	0.472414	9.87812	0.656287	15.1317	0.727756
	0.622586	0.140261	0.739071	0.130663	1.45125	0.235395	1.37869	0.190808	2.81801	0.36412	2.21359	0.283644	4.08674	0.418321	3.24245	0.354005	4.97975	0.455907	5.05091	0.472414	10.0496	0.656287	15.8383	0.727756
	0.622586	0.140517	0.739071	0.130901	1.45125	0.235825	1.37869	0.191156	2.81801	0.364784	2.21359	0.284161	4.08674	0.419084	3.24245	0.354651	4.97975	0.456739	5.05091	0.473276	10.0496	0.657485	15.8383	0.729084
	0.624099	0.140517	0.739212	0.130901	1.45171	0.235825	1.38103	0.191156	2.82156	0.364784	2.21769	0.284161	4.10614	0.419084	3.24453	0.354651	4.98983	0.456739	5.05157	0.473276	10.0843	0.657485	15.9299	0.729084
	0.624099	0.140773	0.739212	0.13114	1.45171	0.236254	1.38103	0.191504	2.82156	0.365449	2.21769	0.284679	4.10614	0.419847	3.24453	0.355297	4.98983	0.457571	5.05157	0.474138	10.0843	0.658683	15.9299	0.730412
	0.625209	0.140773	0.739921	0.13114	1.45464	0.236254	1.38242	0.191504	2.82342	0.365449	2.21906	0.284679	4.12841	0.419847	3.24928	0.355297	4.9984	0.457571	5.06677	0.474138	10.122	0.658683	15.9716	0.730412
	0.625209	0.141029	0.739921	0.131378	1.45464	0.236684	1.38242	0.191852	2.82342	0.366113	2.21906	0.285197	4.12841	0.420611	3.24928	0.355943	4.9984	0.458403	5.06677	0.475	10.122	0.65988	15.9716	0.73174
	0.627135	0.141029	0.740622	0.131378	1.45897	0.236684	1.38859	0.191852	2.82619	0.366113	2.22138	0.285197	4.14043	0.420611	3.25002	0.355943	5.02617	0.458403	5.06878	0.475	10.1603	0.65988	16.0365	0.73174
	0.627135	0.141285	0.740622	0.131617	1.45897	0.237113	1.38859	0.192201	2.82619	0.366777	2.22138	0.285714	4.14043	0.421374	3.25002	0.356589	5.02617	0.459235	5.06878	0.475862	10.1603	0.661078	16.0365	0.733068
	0.628633	0.141285	0.741311	0.131617	1.46228	0.237113	1.3887	0.192201	2.83656	0.366777	2.2305	0.285714	4.15384	0.421374	3.25678	0.356589	5.06027	0.459235	5.08517	0.475862	10.2217	0.661078	16.09	0.733068
	0.628633	0.141541	0.741311	0.131855	1.46228	0.237543	1.3887	0.192549	2.83656	0.367442	2.2305	0.286232	4.15384	0.422137	3.25678	0.357235	5.06027	0.460067	5.08517	0.476724	10.2217	0.662275	16.09	0.734396
	0.628899	0.141541	0.741401	0.131855	1.46342	0.237543	1.39174	0.192549	2.83671	0.367442	2.23565	0.286232	4.16058	0.422137	3.27762	0.357235	5.06968	0.460067	5.09905	0.476724	10.2225	0.662275	16.4087	0.734396
	0.628899	0.141797	0.741401	0.132093	1.46342	0.237973	1.39174	0.192897	2.83671	0.368106	2.23565	0.286749	4.16058	0.422901	3.27762	0.357881	5.06968	0.460899	5.09905	0.477586	10.2225	0.663473	16.4087	0.735724
	0.630289	0.141797	0.743666	0.132093	1.4636	0.237973	1.39196	0.192897	2.83774	0.368106	2.23863	0.286749	4.18586	0.422901	3.28007	0.357881	5.08828	0.460899	5.11663	0.477586	10.3387	0.663473	16.4369	0.735724
	0.630289	0.142053	0.743666	0.132332	1.4636	0.238402	1.39196	0.193245	2.83774	0.368771	2.23863	0.287267	4.18586	0.423664	3.28007	0.358527	5.08828	0.46173	5.11663	0.478448	10.3387	0.664671	16.4369	0.737052
	0.630679	0.142053	0.746167	0.132332	1.4663	0.238402	1.39389	0.193245	2.84473	0.368771	2.24076	0.287267	4.2376	0.423664	3.29446	0.358527	5.09268	0.46173	5.1169	0.478448	10.3589	0.664671	16.5986	0.737052
	0.630679	0.142309	0.746167	0.13257	1.4663	0.238832	1.39389	0.193593	2.84473	0.369435	2.24076	0.287785	4.2376	0.424427	3.29446	0.359173	5.09268	0.462562	5.1169	0.47931	10.3589	0.665868	16.5986	0.73838
	0.630973	0.142309	0.746759	0.13257	1.46692	0.238832	1.39881	0.193593	2.85236	0.369435	2.24843	0.287785	4.24569	0.424427	3.29569	0.359173	5.09528	0.462562	5.16749	0.47931	10.364	0.665868	16.7076	0.73838
	0.630973	0.142565	0.746759	0.132809	1.46692	0.239261	1.39881	0.193942	2.85236	0.3701	2.24843	0.288302	4.24569	0.425191	3.29569	0.359819	5.09528	0.463394	5.16749	0.480172	10.364	0.667066	16.7076	0.739708
	0.631724	0.142565	0.747017	0.132809	1.4749	0.239261	1.40211	0.193942	2.85673	0.3701	2.25234	0.288302	4.253	0.425191	3.29829	0.359819	5.11937	0.463394	5.2001	0.480172	10.4481	0.667066	16.8248	0.739708
	0.631724	0.142821	0.747017	0.133047	1.4749	0.239691	1.40211	0.19429	2.85673	0.370764	2.25234	0.28882	4.253	0.425954	3.29829	0.360465	5.11937	0.464226	5.2001	0.481034	10.4481	0.668263	16.8248	0.741036
	0.633228	0.142821	0.750502	0.133047	1.47543	0.239691	1.40504	0.19429	2.86023	0.370764	2.2577	0.28882	4.25493	0.425954	3.30918	0.360465	5.1703	0.464226	5.20327	0.481034	10.4702	0.668263	16.957	0.741036
	0.633228	0.143077	0.750502	0.133286	1.47543	0.24012	1.40504	0.194638	2.86023	0.371429	2.2577	0.289337	4.25493	0.426718	3.30918	0.361111	5.1703	0.465058	5.20327	0.481897	10.4702	0.669461	16.957	0.742364
	0.633438	0.143077	0.754437	0.133286	1.47664	0.24012	1.40618	0.194638	2.86931	0.371429	2.2578	0.289337	4.25862	0.426718	3.31679	0.361111	5.17345	0.465058	5.20713	0.481897	10.5479	0.669461	16.968	0.742364
	0.633438	0.143332	0.754437	0.133524	1.47664	0.24055	1.40618	0.194986	2.86931	0.372093	2.2578	0.289855	4.25862	0.427481	3.31679	0.361757	5.17345	0.46589	5.20713	0.482759	10.5479	0.670659	16.968	0.743692
	0.63835	0.143332	0.754444	0.133524	1.47731	0.24055	1.41069	0.194986	2.87204	0.372093	2.25795	0.289855	4.26096	0.427481	3.34541	0.361757	5.17386	0.46589	5.21462	0.482759	10.5489	0.670659	16.9948	0.743692
	0.63835	0.143588	0.754444	0.133763	1.47731	0.240979	1.41069	0.195334	2.87204	0.372757	2.25795	0.290373	4.26096	0.428244	3.34541	0.362403	5.17386	0.466722	5.21462	0.483621	10.5489	0.671856	16.9948	0.74502
	0.638754	0.143588	0.75592	0.133763	1.48303	0.240979	1.41248	0.195334	2.87563	0.372757	2.25904	0.290373	4.26103	0.428244	3.35434	0.362403	5.19655	0.466722	5.23666	0.483621	10.5565	0.671856	17.2563	0.74502
	0.638754	0.143844	0.75592	0.134001	1.48303	0.241409	1.41248	0.195682	2.87563	0.373422	2.25904	0.29089	4.26103	0.429008	3.35434	0.363049	5.19655	0.467554	5.23666	0.484483	10.5565	0.673054	17.2563	0.746348
	0.639345	0.143844	0.75607	0.134001	1.48529	0.241409	1.41662	0.195682	2.8771	0.373422	2.26666	0.29089	4.27042	0.429008	3.35997	0.363049	5.21226	0.467554	5.2397	0.484483	10.5706	0.673054	17.5085	0.746348
	0.639345	0.1441	0.75607	0.134239	1.48529	0.241838	1.41662	0.196031	2.8771	0.374086	2.26666	0.291408	4.27042	0.429771	3.35997	0.363695	5.21226	0.468386	5.2397	0.485345	10.5706	0.674251	17.5085	0.747676
	0.641716	0.1441	0.756323	0.134239	1.49151	0.241838	1.41679	0.196031	2.87829	0.374086	2.26933	0.291408	4.27479	0.429771	3.39089	0.363695	5.23201	0.468386	5.24913	0.485345	10.5825	0.674251	17.543	0.747676
	0.641716	0.144356	0.756323	0.134478	1.49151	0.242268	1.41679	0.196379	2.87829	0.374751	2.26933	0.291925	4.27479	0.430534	3.39089	0.364341	5.23201	0.469218	5.24913	0.486207	10.5825	0.675449	17.543	0.749004
	0.642399	0.144356	0.757131	0.134478	1.49697	0.242268	1.41772	0.196379	2.87895	0.374751	2.27091	0.291925	4.29155	0.430534	3.40079	0.364341	5.23851	0.469218	5.25541	0.486207	10.5979	0.675449	17.7344	0.749004
	0.642399	0.144612	0.757131	0.134716	1.49697	0.242698	1.41772	0.196727	2.87895	0.375415	2.27091	0.292443	4.29155	0.431298	3.40079	0.364987	5.23851	0.47005	5.25541	0.487069	10.5979	0.676647	17.7344	0.750332
	0.642482	0.144612	0.759146	0.134716	1.50017	0.242698	1.41852	0.196727	2.90414	0.375415	2.28146	0.292443	4.29848	0.431298	3.41124	0.364987	5.26257	0.47005	5.3018	0.487069	10.6839	0.676647	17.7771	0.750332
	0.642482	0.144868	0.759146	0.134955	1.50017	0.243127	1.41852	0.197075	2.90414	0.37608	2.28146	0.292961	4.29848	0.432061	3.41124	0.365633	5.26257	0.470882	5.3018	0.487931	10.6839	0.677844	17.7771	0.75166
	0.645147	0.144868	0.759866	0.134955	1.50109	0.243127	1.41855	0.197075	2.90862	0.37608	2.28793	0.292961	4.29896	0.432061	3.41253	0.365633	5.27249	0.470882	5.30899	0.487931	10.7143	0.677844	17.8375	0.75166
	0.645147	0.145124	0.759866	0.135193	1.50109	0.243557	1.41855	0.197423	2.90862	0.376744	2.28793	0.293478	4.29896	0.432824	3.41253	0.366279	5.27249	0.471714	5.30899	0.488793	10.7143	0.679042	17.8375	0.752988
	0.645383	0.145124	0.760414	0.135193	1.50327	0.243557	1.42236	0.197423	2.91606	0.376744	2.29139	0.293478	4.29914	0.432824	3.41582	0.366279	5.27545	0.471714	5.31982	0.488793	10.7606	0.679042	17.8812	0.752988
	0.645383	0.14538	0.760414	0.135432	1.50327	0.243986	1.42236	0.197772	2.91606	0.377409	2.29139	0.293996	4.29914	0.433588	3.41582	0.366925	5.27545	0.472546	5.31982	0.489655	10.7606	0.68024	17.8812	0.754316
	0.645753	0.14538	0.761277	0.135432	1.50919	0.243986	1.42659	0.197772	2.93471	0.377409	2.29502	0.293996	4.29916	0.433588	3.42041	0.366925	5.31497	0.472546	5.33492	0.489655	10.9242	0.68024	18.0034	0.754316
	0.645753	0.145636	0.761277	0.13567	1.50919	0.244416	1.42659	0.19812	2.93471	0.378073	2.29502	0.294513	4.29916	0.434351	3.42041	0.367571	5.31497	0.473378	5.33492	0.490517	10.9242	0.681437	18.0034	0.755644
	0.646092	0.145636	0.762325	0.13567	1.5095	0.244416	1.42815	0.19812	2.94277	0.378073	2.2997	0.294513	4.31894	0.434351	3.44401	0.367571	5.31837	0.473378	5.43602	0.490517	10.9525	0.681437	18.007	0.755644
	0.646092	0.145892	0.762325	0.135908	1.5095	0.244845	1.42815	0.198468	2.94277	0.378738	2.2997	0.295031	4.31894	0.435115	3.44401	0.368217	5.31837	0.47421	5.43602	0.491379	10.9525	0.682635	18.007	0.756972
	0.647176	0.145892	0.765026	0.135908	1.51083	0.244845	1.4309	0.198468	2.94433	0.378738	2.30294	0.295031	4.31908	0.435115	3.44788	0.368217	5.33376	0.47421	5.44357	0.491379	10.9733	0.682635	18.0442	0.756972
	0.647176	0.146148	0.765026	0.136147	1.51083	0.245275	1.4309	0.198816	2.94433	0.379402	2.30294	0.295549	4.31908	0.435878	3.44788	0.368863	5.33376	0.475042	5.44357	0.492241	10.9733	0.683832	18.0442	0.7583
	0.647662	0.146148	0.766604	0.136147	1.52881	0.245275	1.43502	0.198816	2.94911	0.379402	2.31504	0.295549	4.32243	0.435878	3.45997	0.368863	5.34326	0.475042	5.48522	0.492241	10.9757	0.683832	18.1974	0.7583
	0.647662	0.146404	0.766604	0.136385	1.52881	0.245704	1.43502	0.199164	2.94911	0.380066	2.31504	0.296066	4.32243	0.436641	3.45997	0.369509	5.34326	0.475874	5.48522	0.493103	10.9757	0.68503	18.1974	0.759628
	0.64768	0.146404	0.768238	0.136385	1.53179	0.245704	1.43549	0.199164	2.95921	0.380066	2.32051	0.296066	4.34246	0.436641	3.4649	0.369509	5.34735	0.475874	5.4971	0.493103	11.0273	0.68503	18.3701	0.759628
	0.64768	0.14666	0.768238	0.136624	1.53179	0.246134	1.43549	0.199513	2.95921	0.380731	2.32051	0.296584	4.34246	0.437405	3.4649	0.370155	5.34735	0.476705	5.4971	0.493966	11.0273	0.686228	18.3701	0.760956
	0.648724	0.14666	0.770471	0.136624	1.53497	0.246134	1.43722	0.199513	2.95975	0.380731	2.32316	0.296584	4.34548	0.437405	3.48065	0.370155	5.34956	0.476705	5.50563	0.493966	11.0822	0.686228	18.3809	0.760956
	0.648724	0.146916	0.770471	0.136862	1.53497	0.246564	1.43722	0.199861	2.95975	0.381395	2.32316	0.297101	4.34548	0.438168	3.48065	0.370801	5.34956	0.477537	5.50563	0.494828	11.0822	0.687425	18.3809	0.762284
	0.6491	0.146916	0.771323	0.136862	1.53945	0.246564	1.43793	0.199861	2.96093	0.381395	2.32624	0.297101	4.36039	0.438168	3.48381	0.370801	5.36131	0.477537	5.50904	0.494828	11.1162	0.687425	18.3898	0.762284
	0.6491	0.147172	0.771323	0.137101	1.53945	0.246993	1.43793	0.200209	2.96093	0.38206	2.32624	0.297619	4.36039	0.438931	3.48381	0.371447	5.36131	0.478369	5.50904	0.49569	11.1162	0.688623	18.3898	0.763612
	0.650033	0.147172	0.773467	0.137101	1.5438	0.246993	1.44019	0.200209	2.96534	0.38206	2.32625	0.297619	4.37437	0.438931	3.48998	0.371447	5.37621	0.478369	5.5208	0.49569	11.1207	0.688623	18.4582	0.763612
	0.650033	0.147428	0.773467	0.137339	1.5438	0.247423	1.44019	0.200557	2.96534	0.382724	2.32625	0.298137	4.37437	0.439695	3.48998	0.372093	5.37621	0.479201	5.5208	0.496552	11.1207	0.68982	18.4582	0.76494
	0.65197	0.147428	0.77534	0.137339	1.54594	0.247423	1.44156	0.200557	2.97485	0.382724	2.32764	0.298137	4.39107	0.439695	3.49061	0.372093	5.3824	0.479201	5.53399	0.496552	11.1238	0.68982	18.5537	0.76494
	0.65197	0.147684	0.77534	0.137577	1.54594	0.247852	1.44156	0.200905	2.97485	0.383389	2.32764	0.298654	4.39107	0.440458	3.49061	0.372739	5.3824	0.480033	5.53399	0.497414	11.1238	0.691018	18.5537	0.766268
	0.652058	0.147684	0.777223	0.137577	1.5485	0.247852	1.44192	0.200905	2.98184	0.383389	2.32952	0.298654	4.3929	0.440458	3.49375	0.372739	5.40828	0.480033	5.57839	0.497414	11.1371	0.691018	18.6263	0.766268
	0.652058	0.14794	0.777223	0.137816	1.5485	0.248282	1.44192	0.201253	2.98184	0.384053	2.32952	0.299172	4.3929	0.441221	3.49375	0.373385	5.40828	0.480865	5.57839	0.498276	11.1371	0.692216	18.6263	0.767596
	0.6531	0.14794	0.777383	0.137816	1.54881	0.248282	1.44265	0.201253	2.9877	0.384053	2.33385	0.299172	4.39392	0.441221	3.49481	0.373385	5.41005	0.480865	5.58218	0.498276	11.1407	0.692216	18.6744	0.767596
	0.6531	0.148196	0.777383	0.138054	1.54881	0.248711	1.44265	0.201602	2.9877	0.384718	2.33385	0.299689	4.39392	0.441985	3.49481	0.374031	5.41005	0.481697	5.58218	0.499138	11.1407	0.693413	18.6744	0.768924
	0.654427	0.148196	0.777498	0.138054	1.5589	0.248711	1.44268	0.201602	2.99913	0.384718	2.3362	0.299689	4.40977	0.441985	3.49815	0.374031	5.41019	0.481697	5.60453	0.499138	11.2186	0.693413	18.6762	0.768924
	0.654427	0.148451	0.777498	0.138293	1.5589	0.249141	1.44268	0.20195	2.99913	0.385382	2.3362	0.300207	4.40977	0.442748	3.49815	0.374677	5.41019	0.482529	5.60453	0.5	11.2186	0.694611	18.6762	0.770252
	0.657035	0.148451	0.778016	0.138293	1.565	0.249141	1.44311	0.20195	3.00059	0.385382	2.34543	0.300207	4.41434	0.442748	3.50189	0.374677	5.41251	0.482529	5.66884	0.5	11.2963	0.694611	18.8669	0.770252
	0.657035	0.148707	0.778016	0.138531	1.565	0.24957	1.44311	0.202298	3.00059	0.386047	2.34543	0.300725	4.41434	0.443511	3.50189	0.375323	5.41251	0.483361	5.66884	0.500862	11.2963	0.695808	18.8669	0.77158
	0.657861	0.148707	0.781045	0.138531	1.56725	0.24957	1.44335	0.202298	3.00084	0.386047	2.35212	0.300725	4.41922	0.443511	3.50804	0.375323	5.43007	0.483361	5.69692	0.500862	11.3397	0.695808	19.2954	0.77158
	0.657861	0.148963	0.781045	0.13877	1.56725	0.25	1.44335	0.202646	3.00084	0.386711	2.35212	0.301242	4.41922	0.444275	3.50804	0.375969	5.43007	0.484193	5.69692	0.501724	11.3397	0.697006	19.2954	0.772908
	0.661997	0.148963	0.781158	0.13877	1.5677	0.25	1.44621	0.202646	3.00595	0.386711	2.35557	0.301242	4.4207	0.444275	3.53039	0.375969	5.46603	0.484193	5.70074	0.501724	11.3796	0.697006	19.3863	0.772908
	0.661997	0.149219	0.781158	0.139008	1.5677	0.25043	1.44621	0.202994	3.00595	0.387375	2.35557	0.30176	4.4207	0.445038	3.53039	0.376615	5.46603	0.485025	5.70074	0.502586	11.3796	0.698204	19.3863	0.774236
	0.662177	0.149219	0.781507	0.139008	1.57247	0.25043	1.4486	0.202994	3.00825	0.387375	2.36088	0.30176	4.42264	0.445038	3.53751	0.376615	5.50614	0.485025	5.72815	0.502586	11.4279	0.698204	19.662	0.774236
	0.662177	0.149475	0.781507	0.139247	1.57247	0.250859	1.4486	0.203343	3.00825	0.38804	2.36088	0.302277	4.42264	0.445802	3.53751	0.377261	5.50614	0.485857	5.72815	0.503448	11.4279	0.699401	19.662	0.775564
	0.664774	0.149475	0.782209	0.139247	1.57274	0.250859	1.45571	0.203343	3.01655	0.38804	2.36119	0.302277	4.4228	0.445802	3.54295	0.377261	5.51055	0.485857	5.73231	0.503448	11.4589	0.699401	19.8995	0.775564
	0.664774	0.149731	0.782209	0.139485	1.57274	0.251289	1.45571	0.203691	3.01655	0.388704	2.36119	0.302795	4.4228	0.446565	3.54295	0.377907	5.51055	0.486689	5.73231	0.50431	11.4589	0.700599	19.8995	0.776892
	0.665158	0.149731	0.783694	0.139485	1.57464	0.251289	1.4564	0.203691	3.02888	0.388704	2.36264	0.302795	4.42558	0.446565	3.54399	0.377907	5.56989	0.486689	5.73615	0.50431	11.5554	0.700599	19.9333	0.776892
	0.665158	0.149987	0.783694	0.139723	1.57464	0.251718	1.4564	0.204039	3.02888	0.389369	2.36264	0.303313	4.42558	0.447328	3.54399	0.378553	5.56989	0.487521	5.73615	0.505172	11.5554	0.701796	19.9333	0.77822
	0.666112	0.149987	0.78575	0.139723	1.57776	0.251718	1.45647	0.204039	3.03588	0.389369	2.36834	0.303313	4.43767	0.447328	3.54443	0.378553	5.5755	0.487521	5.73893	0.505172	11.5969	0.701796	19.9779	0.77822
	0.666112	0.150243	0.78575	0.139962	1.57776	0.252148	1.45647	0.204387	3.03588	0.390033	2.36834	0.30383	4.43767	0.448092	3.54443	0.379199	5.5755	0.488353	5.73893	0.506034	11.5969	0.702994	19.9779	0.779548
	0.666213	0.150243	0.785867	0.139962	1.57798	0.252148	1.4661	0.204387	3.03718	0.390033	2.37402	0.30383	4.43779	0.448092	3.54731	0.379199	5.58363	0.488353	5.746	0.506034	11.802	0.702994	20.0568	0.779548
	0.666213	0.150499	0.785867	0.1402	1.57798	0.252577	1.4661	0.204735	3.03718	0.390698	2.37402	0.304348	4.43779	0.448855	3.54731	0.379845	5.58363	0.489185	5.746	0.506897	11.802	0.704192	20.0568	0.780876
	0.671451	0.150499	0.789101	0.1402	1.5848	0.252577	1.47018	0.204735	3.05237	0.390698	2.37665	0.304348	4.46447	0.448855	3.56009	0.379845	5.60679	0.489185	5.75469	0.506897	11.8247	0.704192	20.3946	0.780876
	0.671451	0.150755	0.789101	0.140439	1.5848	0.253007	1.47018	0.205084	3.05237	0.391362	2.37665	0.304865	4.46447	0.449618	3.56009	0.380491	5.60679	0.490017	5.75469	0.507759	11.8247	0.705389	20.3946	0.782205
	0.672201	0.150755	0.789913	0.140439	1.585	0.253007	1.47073	0.205084	3.07002	0.391362	2.39286	0.304865	4.46995	0.449618	3.57234	0.380491	5.61307	0.490017	5.76743	0.507759	11.8915	0.705389	20.4219	0.782205
	0.672201	0.151011	0.789913	0.140677	1.585	0.253436	1.47073	0.205432	3.07002	0.392027	2.39286	0.305383	4.46995	0.450382	3.57234	0.381137	5.61307	0.490849	5.76743	0.508621	11.8915	0.706587	20.4219	0.783533
	0.672681	0.151011	0.790957	0.140677	1.58534	0.253436	1.4769	0.205432	3.07331	0.392027	2.39446	0.305383	4.48021	0.450382	3.57348	0.381137	5.61908	0.490849	5.81354	0.508621	11.9616	0.706587	20.4639	0.783533
	0.672681	0.151267	0.790957	0.140916	1.58534	0.253866	1.4769	0.20578	3.07331	0.392691	2.39446	0.305901	4.48021	0.451145	3.57348	0.381783	5.61908	0.491681	5.81354	0.509483	11.9616	0.707784	20.4639	0.784861
	0.673538	0.151267	0.792395	0.140916	1.58972	0.253866	1.47727	0.20578	3.08116	0.392691	2.39656	0.305901	4.48255	0.451145	3.59684	0.381783	5.62177	0.491681	5.81944	0.509483	11.9773	0.707784	20.6236	0.784861
	0.673538	0.151523	0.792395	0.141154	1.58972	0.254296	1.47727	0.206128	3.08116	0.393355	2.39656	0.306418	4.48255	0.451908	3.59684	0.382429	5.62177	0.492512	5.81944	0.510345	11.9773	0.708982	20.6236	0.786189
	0.674829	0.151523	0.792656	0.141154	1.59304	0.254296	1.47904	0.206128	3.08487	0.393355	2.3981	0.306418	4.52327	0.451908	3.5989	0.382429	5.67688	0.492512	5.82995	0.510345	12.1207	0.708982	21.5104	0.786189
	0.674829	0.151779	0.792656	0.141392	1.59304	0.254725	1.47904	0.206476	3.08487	0.39402	2.3981	0.306936	4.52327	0.452672	3.5989	0.383075	5.67688	0.493344	5.82995	0.511207	12.1207	0.71018	21.5104	0.787517
	0.675581	0.151779	0.794219	0.141392	1.5941	0.254725	1.4808	0.206476	3.08598	0.39402	2.39816	0.306936	4.52753	0.452672	3.60942	0.383075	5.68941	0.493344	5.83892	0.511207	12.1572	0.71018	21.5515	0.787517
	0.675581	0.152035	0.794219	0.141631	1.5941	0.255155	1.4808	0.206825	3.08598	0.394684	2.39816	0.307453	4.52753	0.453435	3.60942	0.383721	5.68941	0.494176	5.83892	0.512069	12.1572	0.711377	21.5515	0.788845
	0.675606	0.152035	0.797117	0.141631	1.59437	0.255155	1.48259	0.206825	3.08684	0.394684	2.41745	0.307453	4.54394	0.453435	3.64751	0.383721	5.69321	0.494176	5.84396	0.512069	12.2615	0.711377	21.6173	0.788845
	0.675606	0.152291	0.797117	0.141869	1.59437	0.255584	1.48259	0.207173	3.08684	0.395349	2.41745	0.307971	4.54394	0.454198	3.64751	0.384367	5.69321	0.495008	5.84396	0.512931	12.2615	0.712575	21.6173	0.790173
	0.676507	0.152291	0.797238	0.141869	1.59699	0.255584	1.48278	0.207173	3.09287	0.395349	2.41898	0.307971	4.55471	0.454198	3.65004	0.384367	5.69358	0.495008	5.91243	0.512931	12.5175	0.712575	21.8809	0.790173
	0.676507	0.152547	0.797238	0.142108	1.59699	0.256014	1.48278	0.207521	3.09287	0.396013	2.41898	0.308489	4.55471	0.454962	3.65004	0.385013	5.69358	0.49584	5.91243	0.513793	12.5175	0.713772	21.8809	0.791501
	0.678493	0.152547	0.797405	0.142108	1.60491	0.256014	1.48337	0.207521	3.11851	0.396013	2.42052	0.308489	4.56928	0.454962	3.67316	0.385013	5.70769	0.49584	5.92164	0.513793	12.5604	0.713772	21.9038	0.791501
	0.678493	0.152803	0.797405	0.142346	1.60491	0.256443	1.48337	0.207869	3.11851	0.396678	2.42052	0.309006	4.56928	0.455725	3.67316	0.385659	5.70769	0.496672	5.92164	0.514655	12.5604	0.71497	21.9038	0.792829
	0.679187	0.152803	0.800287	0.142346	1.60859	0.256443	1.48685	0.207869	3.11934	0.396678	2.42188	0.309006	4.57234	0.455725	3.68675	0.385659	5.7115	0.496672	5.92183	0.514655	12.6153	0.71497	21.9178	0.792829
	0.679187	0.153059	0.800287	0.142585	1.60859	0.256873	1.48685	0.208217	3.11934	0.397342	2.42188	0.309524	4.57234	0.456489	3.68675	0.386305	5.7115	0.497504	5.92183	0.515517	12.6153	0.716168	21.9178	0.794157
	0.680029	0.153059	0.802577	0.142585	1.60869	0.256873	1.49119	0.208217	3.11974	0.397342	2.42414	0.309524	4.57555	0.456489	3.68926	0.386305	5.71254	0.497504	5.92725	0.515517	12.652	0.716168	22.074	0.794157
	0.680029	0.153315	0.802577	0.142823	1.60869	0.257302	1.49119	0.208565	3.11974	0.398007	2.42414	0.310041	4.57555	0.457252	3.68926	0.386951	5.71254	0.498336	5.92725	0.516379	12.652	0.717365	22.074	0.795485
	0.681336	0.153315	0.802606	0.142823	1.61037	0.257302	1.50193	0.208565	3.13164	0.398007	2.42753	0.310041	4.58828	0.457252	3.68978	0.386951	5.74674	0.498336	5.93482	0.516379	12.6701	0.717365	22.0842	0.795485
	0.681336	0.153571	0.802606	0.143062	1.61037	0.257732	1.50193	0.208914	3.13164	0.398671	2.42753	0.310559	4.58828	0.458015	3.68978	0.387597	5.74674	0.499168	5.93482	0.517241	12.6701	0.718563	22.0842	0.796813
	0.681658	0.153571	0.803275	0.143062	1.61325	0.257732	1.50348	0.208914	3.13663	0.398671	2.43212	0.310559	4.61511	0.458015	3.69501	0.387597	5.75047	0.499168	5.93623	0.517241	12.6745	0.718563	22.5829	0.796813
	0.681658	0.153826	0.803275	0.1433	1.61325	0.258162	1.50348	0.209262	3.13663	0.399336	2.43212	0.311077	4.61511	0.458779	3.69501	0.388243	5.75047	0.5	5.93623	0.518103	12.6745	0.71976	22.5829	0.798141
	0.681669	0.153826	0.803596	0.1433	1.61367	0.258162	1.50397	0.209262	3.13697	0.399336	2.43495	0.311077	4.6173	0.458779	3.70086	0.388243	5.76649	0.5	5.97682	0.518103	12.6797	0.71976	22.7087	0.798141
	0.681669	0.154082	0.803596	0.143538	1.61367	0.258591	1.50397	0.20961	3.13697	0.4	2.43495	0.311594	4.6173	0.459542	3.70086	0.388889	5.76649	0.500832	5.97682	0.518966	12.6797	0.720958	22.7087	0.799469
	0.683252	0.154082	0.804609	0.143538	1.61461	0.258591	1.50561	0.20961	3.13972	0.4	2.44336	0.311594	4.624	0.459542	3.70331	0.388889	5.80032	0.500832	5.97963	0.518966	12.8011	0.720958	23.1267	0.799469
	0.683252	0.154338	0.804609	0.143777	1.61461	0.259021	1.50561	0.209958	3.13972	0.400664	2.44336	0.312112	4.624	0.460305	3.70331	0.389535	5.80032	0.501664	5.97963	0.519828	12.8011	0.722156	23.1267	0.800797
	0.683586	0.154338	0.807723	0.143777	1.61525	0.259021	1.50565	0.209958	3.14085	0.400664	2.44644	0.312112	4.62991	0.460305	3.70575	0.389535	5.8188	0.501664	5.99047	0.519828	12.8219	0.722156	23.4787	0.800797
	0.683586	0.154594	0.807723	0.144015	1.61525	0.25945	1.50565	0.210306	3.14085	0.401329	2.44644	0.312629	4.62991	0.461069	3.70575	0.390181	5.8188	0.502496	5.99047	0.52069	12.8219	0.723353	23.4787	0.802125
	0.68426	0.154594	0.809927	0.144015	1.618	0.25945	1.506	0.210306	3.15644	0.401329	2.44916	0.312629	4.63281	0.461069	3.70909	0.390181	5.82578	0.502496	5.99119	0.52069	12.8679	0.723353	23.4901	0.802125
	0.68426	0.15485	0.809927	0.144254	1.618	0.25988	1.506	0.210655	3.15644	0.401993	2.44916	0.313147	4.63281	0.461832	3.70909	0.390827	5.82578	0.503328	5.99119	0.521552	12.8679	0.724551	23.4901	0.803453
	0.686875	0.15485	0.810295	0.144254	1.62197	0.25988	1.50745	0.210655	3.16015	0.401993	2.45161	0.313147	4.63772	0.461832	3.7143	0.390827	5.82779	0.503328	6.00914	0.521552	12.8758	0.724551	23.9808	0.803453
	0.686875	0.155106	0.810295	0.144492	1.62197	0.260309	1.50745	0.211003	3.16015	0.402658	2.45161	0.313665	4.63772	0.462595	3.7143	0.391473	5.82779	0.50416	6.00914	0.522414	12.8758	0.725749	23.9808	0.804781
	0.687619	0.155106	0.81083	0.144492	1.62362	0.260309	1.51487	0.211003	3.17759	0.402658	2.47942	0.313665	4.66281	0.462595	3.71849	0.391473	5.84165	0.50416	6.01298	0.522414	12.9968	0.725749	24.3955	0.804781
	0.687619	0.155362	0.81083	0.144731	1.62362	0.260739	1.51487	0.211351	3.17759	0.403322	2.47942	0.314182	4.66281	0.463359	3.71849	0.392119	5.84165	0.504992	6.01298	0.523276	12.9968	0.726946	24.3955	0.806109
	0.688588	0.155362	0.814319	0.144731	1.62465	0.260739	1.51711	0.211351	3.18146	0.403322	2.48282	0.314182	4.66347	0.463359	3.72382	0.392119	5.84765	0.504992	6.02754	0.523276	13.1561	0.726946	24.498	0.806109
	0.688588	0.155618	0.814319	0.144969	1.62465	0.261168	1.51711	0.211699	3.18146	0.403987	2.48282	0.3147	4.66347	0.464122	3.72382	0.392765	5.84765	0.505824	6.02754	0.524138	13.1561	0.728144	24.498	0.807437
	0.689397	0.155618	0.815656	0.144969	1.62903	0.261168	1.52283	0.211699	3.18306	0.403987	2.48579	0.3147	4.66876	0.464122	3.73132	0.392765	5.8573	0.505824	6.02787	0.524138	13.1749	0.728144	24.52	0.807437
	0.689397	0.155874	0.815656	0.145207	1.62903	0.261598	1.52283	0.212047	3.18306	0.404651	2.48579	0.315217	4.66876	0.464885	3.73132	0.393411	5.8573	0.506656	6.02787	0.525	13.1749	0.729341	24.52	0.808765
	0.689763	0.155874	0.817035	0.145207	1.63324	0.261598	1.52751	0.212047	3.18645	0.404651	2.49015	0.315217	4.7007	0.464885	3.73473	0.393411	5.87476	0.506656	6.02855	0.525	13.18	0.729341	24.6846	0.808765
	0.689763	0.15613	0.817035	0.145446	1.63324	0.262027	1.52751	0.212396	3.18645	0.405316	2.49015	0.315735	4.7007	0.465649	3.73473	0.394057	5.87476	0.507488	6.02855	0.525862	13.18	0.730539	24.6846	0.810093
	0.690025	0.15613	0.820272	0.145446	1.63427	0.262027	1.52903	0.212396	3.19378	0.405316	2.49273	0.315735	4.72237	0.465649	3.75396	0.394057	5.89046	0.507488	6.054	0.525862	13.2504	0.730539	25.1876	0.810093
	0.690025	0.156386	0.820272	0.145684	1.63427	0.262457	1.52903	0.212744	3.19378	0.40598	2.49273	0.316253	4.72237	0.466412	3.75396	0.394703	5.89046	0.508319	6.054	0.526724	13.2504	0.731737	25.1876	0.811421
	0.690237	0.156386	0.820984	0.145684	1.63635	0.262457	1.53261	0.212744	3.19422	0.40598	2.49312	0.316253	4.72874	0.466412	3.76309	0.394703	5.89158	0.508319	6.07735	0.526724	13.3237	0.731737	25.4513	0.811421
	0.690237	0.156642	0.820984	0.145923	1.63635	0.262887	1.53261	0.213092	3.19422	0.406645	2.49312	0.31677	4.72874	0.467176	3.76309	0.395349	5.89158	0.509151	6.07735	0.527586	13.3237	0.732934	25.4513	0.812749
	0.690579	0.156642	0.822356	0.145923	1.63961	0.262887	1.53433	0.213092	3.20655	0.406645	2.49354	0.31677	4.7428	0.467176	3.78087	0.395349	5.90297	0.509151	6.08446	0.527586	13.4877	0.732934	25.5182	0.812749
	0.690579	0.156898	0.822356	0.146161	1.63961	0.263316	1.53433	0.21344	3.20655	0.407309	2.49354	0.317288	4.7428	0.467939	3.78087	0.395995	5.90297	0.509983	6.08446	0.528448	13.4877	0.734132	25.5182	0.814077
	0.690616	0.156898	0.824061	0.146161	1.6408	0.263316	1.53628	0.21344	3.21275	0.407309	2.49583	0.317288	4.74962	0.467939	3.78339	0.395995	5.93351	0.509983	6.09606	0.528448	13.5051	0.734132	25.6071	0.814077
	0.690616	0.157154	0.824061	0.1464	1.6408	0.263746	1.53628	0.213788	3.21275	0.407973	2.49583	0.317805	4.74962	0.468702	3.78339	0.396641	5.93351	0.510815	6.09606	0.52931	13.5051	0.735329	25.6071	0.815405
	0.690862	0.157154	0.825	0.1464	1.64868	0.263746	1.54108	0.213788	3.2129	0.407973	2.51248	0.317805	4.76141	0.468702	3.78533	0.396641	5.95565	0.510815	6.13338	0.52931	13.5981	0.735329	25.6865	0.815405
	0.690862	0.15741	0.825	0.146638	1.64868	0.264175	1.54108	0.214136	3.2129	0.408638	2.51248	0.318323	4.76141	0.469466	3.78533	0.397287	5.95565	0.511647	6.13338	0.530172	13.5981	0.736527	25.6865	0.816733
	0.691503	0.15741	0.825016	0.146638	1.65062	0.264175	1.54699	0.214136	3.23365	0.408638	2.51308	0.318323	4.76184	0.469466	3.79555	0.397287	5.95674	0.511647	6.15169	0.530172	13.6793	0.736527	25.7068	0.816733
	0.691503	0.157666	0.825016	0.146876	1.65062	0.264605	1.54699	0.214485	3.23365	0.409302	2.51308	0.318841	4.76184	0.470229	3.79555	0.397933	5.95674	0.512479	6.15169	0.531034	13.6793	0.737725	25.7068	0.818061
	0.692099	0.157666	0.825546	0.146876	1.65567	0.264605	1.54772	0.214485	3.2458	0.409302	2.51544	0.318841	4.77822	0.470229	3.8032	0.397933	5.95885	0.512479	6.15576	0.531034	13.7044	0.737725	25.7392	0.818061
	0.692099	0.157922	0.825546	0.147115	1.65567	0.265034	1.54772	0.214833	3.2458	0.409967	2.51544	0.319358	4.77822	0.470992	3.8032	0.398579	5.95885	0.513311	6.15576	0.531897	13.7044	0.738922	25.7392	0.819389
	0.695164	0.157922	0.825553	0.147115	1.66407	0.265034	1.54775	0.214833	3.248	0.409967	2.51715	0.319358	4.77891	0.470992	3.81156	0.398579	5.96153	0.513311	6.16655	0.531897	13.7247	0.738922	25.9394	0.819389
	0.695164	0.158178	0.825553	0.147353	1.66407	0.265464	1.54775	0.215181	3.248	0.410631	2.51715	0.319876	4.77891	0.471756	3.81156	0.399225	5.96153	0.514143	6.16655	0.532759	13.7247	0.74012	25.9394	0.820717
	0.695478	0.158178	0.82569	0.147353	1.66595	0.265464	1.54997	0.215181	3.24838	0.410631	2.5206	0.319876	4.78249	0.471756	3.82123	0.399225	5.96326	0.514143	6.17004	0.532759	13.7632	0.74012	25.986	0.820717
	0.695478	0.158434	0.82569	0.147592	1.66595	0.265893	1.54997	0.215529	3.24838	0.411296	2.5206	0.320393	4.78249	0.472519	3.82123	0.399871	5.96326	0.514975	6.17004	0.533621	13.7632	0.741317	25.986	0.822045
	0.69731	0.158434	0.827947	0.147592	1.66691	0.265893	1.55778	0.215529	3.24902	0.411296	2.52775	0.320393	4.78989	0.472519	3.83324	0.399871	6.00334	0.514975	6.1921	0.533621	13.7852	0.741317	26.0472	0.822045
	0.69731	0.15869	0.827947	0.14783	1.66691	0.266323	1.55778	0.215877	3.24902	0.41196	2.52775	0.320911	4.78989	0.473282	3.83324	0.400517	6.00334	0.515807	6.1921	0.534483	13.7852	0.742515	26.0472	0.823373
	0.697721	0.15869	0.828549	0.14783	1.66797	0.266323	1.56014	0.215877	3.25004	0.41196	2.52781	0.320911	4.79933	0.473282	3.83369	0.400517	6.00669	0.515807	6.2212	0.534483	13.7888	0.742515	26.1246	0.823373
	0.697721	0.158945	0.828549	0.148069	1.66797	0.266753	1.56014	0.216226	3.25004	0.412625	2.52781	0.321429	4.79933	0.474046	3.83369	0.401163	6.00669	0.516639	6.2212	0.535345	13.7888	0.743713	26.1246	0.824701
	0.697825	0.158945	0.829048	0.148069	1.67273	0.266753	1.5619	0.216226	3.25129	0.412625	2.53294	0.321429	4.80682	0.474046	3.84591	0.401163	6.02363	0.516639	6.22434	0.535345	13.8212	0.743713	26.2019	0.824701
	0.697825	0.159201	0.829048	0.148307	1.67273	0.267182	1.5619	0.216574	3.25129	0.413289	2.53294	0.321946	4.80682	0.474809	3.84591	0.401809	6.02363	0.517471	6.22434	0.536207	13.8212	0.74491	26.2019	0.826029
	0.699225	0.159201	0.829161	0.148307	1.67412	0.267182	1.56317	0.216574	3.25935	0.413289	2.55214	0.321946	4.81577	0.474809	3.8518	0.401809	6.06669	0.517471	6.23651	0.536207	13.9911	0.74491	26.3409	0.826029
	0.699225	0.159457	0.829161	0.148546	1.67412	0.267612	1.56317	0.216922	3.25935	0.413953	2.55214	0.322464	4.81577	0.475573	3.8518	0.402455	6.06669	0.518303	6.23651	0.537069	13.9911	0.746108	26.3409	0.827357
	0.700057	0.159457	0.830879	0.148546	1.6796	0.267612	1.56363	0.216922	3.26019	0.413953	2.55716	0.322464	4.82894	0.475573	3.86025	0.402455	6.08187	0.518303	6.26404	0.537069	14.0326	0.746108	26.6485	0.827357
	0.700057	0.159713	0.830879	0.148784	1.6796	0.268041	1.56363	0.21727	3.26019	0.414618	2.55716	0.322981	4.82894	0.476336	3.86025	0.403101	6.08187	0.519135	6.26404	0.537931	14.0326	0.747305	26.6485	0.828685
	0.70015	0.159713	0.832215	0.148784	1.68263	0.268041	1.56535	0.21727	3.27276	0.414618	2.56057	0.322981	4.87585	0.476336	3.86614	0.403101	6.11258	0.519135	6.29093	0.537931	14.099	0.747305	27.2203	0.828685
	0.70015	0.159969	0.832215	0.149022	1.68263	0.268471	1.56535	0.217618	3.27276	0.415282	2.56057	0.323499	4.87585	0.477099	3.86614	0.403747	6.11258	0.519967	6.29093	0.538793	14.099	0.748503	27.2203	0.830013
	0.701154	0.159969	0.833598	0.149022	1.68479	0.268471	1.56801	0.217618	3.27459	0.415282	2.56671	0.323499	4.88454	0.477099	3.86642	0.403747	6.11711	0.519967	6.29351	0.538793	14.1334	0.748503	27.5695	0.830013
	0.701154	0.160225	0.833598	0.149261	1.68479	0.2689	1.56801	0.217967	3.27459	0.415947	2.56671	0.324017	4.88454	0.477863	3.86642	0.404393	6.11711	0.520799	6.29351	0.539655	14.1334	0.749701	27.5695	0.831341
	0.701682	0.160225	0.834078	0.149261	1.68978	0.2689	1.56979	0.217967	3.31793	0.415947	2.56918	0.324017	4.89052	0.477863	3.887	0.404393	6.12287	0.520799	6.30987	0.539655	14.3792	0.749701	27.6935	0.831341
	0.701682	0.160481	0.834078	0.149499	1.68978	0.26933	1.56979	0.218315	3.31793	0.416611	2.56918	0.324534	4.89052	0.478626	3.887	0.405039	6.12287	0.521631	6.30987	0.540517	14.3792	0.750898	27.6935	0.832669
	0.702898	0.160481	0.835434	0.149499	1.69383	0.26933	1.57077	0.218315	3.32586	0.416611	2.57096	0.324534	4.89721	0.478626	3.90037	0.405039	6.14394	0.521631	6.32117	0.540517	14.4202	0.750898	27.8228	0.832669
	0.702898	0.160737	0.835434	0.149738	1.69383	0.269759	1.57077	0.218663	3.32586	0.417276	2.57096	0.325052	4.89721	0.479389	3.90037	0.405685	6.14394	0.522463	6.32117	0.541379	14.4202	0.752096	27.8228	0.833997
	0.705308	0.160737	0.836083	0.149738	1.69725	0.269759	1.57527	0.218663	3.33055	0.417276	2.58095	0.325052	4.91053	0.479389	3.90102	0.405685	6.16283	0.522463	6.37135	0.541379	14.4703	0.752096	28.1688	0.833997
	0.705308	0.160993	0.836083	0.149976	1.69725	0.270189	1.57527	0.219011	3.33055	0.41794	2.58095	0.325569	4.91053	0.480153	3.90102	0.406331	6.16283	0.523295	6.37135	0.542241	14.4703	0.753293	28.1688	0.835325
	0.706303	0.160993	0.837085	0.149976	1.70295	0.270189	1.57649	0.219011	3.33694	0.41794	2.58762	0.325569	4.91335	0.480153	3.90798	0.406331	6.18816	0.523295	6.37306	0.542241	14.5227	0.753293	28.2263	0.835325
	0.706303	0.161249	0.837085	0.150215	1.70295	0.270619	1.57649	0.219359	3.33694	0.418605	2.58762	0.326087	4.91335	0.480916	3.90798	0.406977	6.18816	0.524126	6.37306	0.543103	14.5227	0.754491	28.2263	0.836653
	0.709287	0.161249	0.838049	0.150215	1.70619	0.270619	1.57684	0.219359	3.33725	0.418605	2.58935	0.326087	4.91543	0.480916	3.9131	0.406977	6.20836	0.524126	6.42571	0.543103	14.6524	0.754491	28.4514	0.836653
	0.709287	0.161505	0.838049	0.150453	1.70619	0.271048	1.57684	0.219708	3.33725	0.419269	2.58935	0.326605	4.91543	0.481679	3.9131	0.407623	6.20836	0.524958	6.42571	0.543966	14.6524	0.755689	28.4514	0.837981
	0.709761	0.161505	0.840387	0.150453	1.70654	0.271048	1.57742	0.219708	3.34107	0.419269	2.59325	0.326605	4.93075	0.481679	3.91382	0.407623	6.21867	0.524958	6.44464	0.543966	14.7122	0.755689	28.5524	0.837981
	0.709761	0.161761	0.840387	0.150691	1.70654	0.271478	1.57742	0.220056	3.34107	0.419934	2.59325	0.327122	4.93075	0.482443	3.91382	0.408269	6.21867	0.52579	6.44464	0.544828	14.7122	0.756886	28.5524	0.839309
	0.709883	0.161761	0.842127	0.150691	1.70726	0.271478	1.57774	0.220056	3.36086	0.419934	2.59358	0.327122	4.94782	0.482443	3.92402	0.408269	6.2364	0.52579	6.48061	0.544828	14.8526	0.756886	28.9683	0.839309
	0.709883	0.162017	0.842127	0.15093	1.70726	0.271907	1.57774	0.220404	3.36086	0.420598	2.59358	0.32764	4.94782	0.483206	3.92402	0.408915	6.2364	0.526622	6.48061	0.54569	14.8526	0.758084	28.9683	0.840637
	0.711403	0.162017	0.846047	0.15093	1.71121	0.271907	1.57868	0.220404	3.36658	0.420598	2.59795	0.32764	4.95448	0.483206	3.92603	0.408915	6.26316	0.526622	6.51769	0.54569	15.0199	0.758084	29.2644	0.840637
	0.711403	0.162273	0.846047	0.151168	1.71121	0.272337	1.57868	0.220752	3.36658	0.421262	2.59795	0.328157	4.95448	0.483969	3.92603	0.409561	6.26316	0.527454	6.51769	0.546552	15.0199	0.759281	29.2644	0.841965
	0.713404	0.162273	0.846987	0.151168	1.71497	0.272337	1.58087	0.220752	3.38501	0.421262	2.61025	0.328157	4.96193	0.483969	3.92609	0.409561	6.26778	0.527454	6.54873	0.546552	15.0472	0.759281	29.4235	0.841965
	0.713404	0.162529	0.846987	0.151407	1.71497	0.272766	1.58087	0.2211	3.38501	0.421927	2.61025	0.328675	4.96193	0.484733	3.92609	0.410207	6.26778	0.528286	6.54873	0.547414	15.0472	0.760479	29.4235	0.843293
	0.715549	0.162529	0.848413	0.151407	1.71575	0.272766	1.58193	0.2211	3.38862	0.421927	2.61054	0.328675	4.96629	0.484733	3.9262	0.410207	6.28175	0.528286	6.63507	0.547414	15.1989	0.760479	30.3761	0.843293
	0.715549	0.162785	0.848413	0.151645	1.71575	0.273196	1.58193	0.221448	3.38862	0.422591	2.61054	0.329193	4.96629	0.485496	3.9262	0.410853	6.28175	0.529118	6.63507	0.548276	15.1989	0.761677	30.3761	0.844622
	0.7156	0.162785	0.849068	0.151645	1.71775	0.273196	1.58455	0.221448	3.38937	0.422591	2.61528	0.329193	4.97146	0.485496	3.94436	0.410853	6.29324	0.529118	6.63925	0.548276	15.2208	0.761677	30.4061	0.844622
	0.7156	0.163041	0.849068	0.151884	1.71775	0.273625	1.58455	0.221797	3.38937	0.423256	2.61528	0.32971	4.97146	0.48626	3.94436	0.411499	6.29324	0.52995	6.63925	0.549138	15.2208	0.762874	30.4061	0.84595
	0.717059	0.163041	0.849796	0.151884	1.72103	0.273625	1.58649	0.221797	3.39647	0.423256	2.61711	0.32971	4.98522	0.48626	3.94764	0.411499	6.29504	0.52995	6.64535	0.549138	15.3041	0.762874	30.614	0.84595
	0.717059	0.163297	0.849796	0.152122	1.72103	0.274055	1.58649	0.222145	3.39647	0.42392	2.61711	0.330228	4.98522	0.487023	3.94764	0.412145	6.29504	0.530782	6.64535	0.55	15.3041	0.764072	30.614	0.847278
	0.718193	0.163297	0.850476	0.152122	1.72261	0.274055	1.58762	0.222145	3.41285	0.42392	2.62136	0.330228	4.99171	0.487023	3.9479	0.412145	6.30776	0.530782	6.65192	0.55	15.3884	0.764072	30.787	0.847278
	0.718193	0.163553	0.850476	0.152361	1.72261	0.274485	1.58762	0.222493	3.41285	0.424585	2.62136	0.330745	4.99171	0.487786	3.9479	0.412791	6.30776	0.531614	6.65192	0.550862	15.3884	0.765269	30.787	0.848606
	0.721077	0.163553	0.851214	0.152361	1.72296	0.274485	1.59324	0.222493	3.41991	0.424585	2.62142	0.330745	4.99752	0.487786	3.95507	0.412791	6.31478	0.531614	6.71246	0.550862	15.7768	0.765269	31.1478	0.848606
	0.721077	0.163809	0.851214	0.152599	1.72296	0.274914	1.59324	0.222841	3.41991	0.425249	2.62142	0.331263	4.99752	0.48855	3.95507	0.413437	6.31478	0.532446	6.71246	0.551724	15.7768	0.766467	31.1478	0.849934
	0.721944	0.163809	0.854004	0.152599	1.72774	0.274914	1.59756	0.222841	3.43223	0.425249	2.62345	0.331263	5.01967	0.48855	3.965	0.413437	6.32664	0.532446	6.71411	0.551724	15.8229	0.766467	31.1689	0.849934
	0.721944	0.164064	0.854004	0.152837	1.72774	0.275344	1.59756	0.223189	3.43223	0.425914	2.62345	0.331781	5.01967	0.489313	3.965	0.414083	6.32664	0.533278	6.71411	0.552586	15.8229	0.767665	31.1689	0.851262
	0.722307	0.164064	0.855778	0.152837	1.72976	0.275344	1.59918	0.223189	3.43308	0.425914	2.62359	0.331781	5.02271	0.489313	3.98243	0.414083	6.33282	0.533278	6.72044	0.552586	15.8307	0.767665	31.2446	0.851262
	0.722307	0.16432	0.855778	0.153076	1.72976	0.275773	1.59918	0.223538	3.43308	0.426578	2.62359	0.332298	5.02271	0.490076	3.98243	0.414729	6.33282	0.53411	6.72044	0.553448	15.8307	0.768862	31.2446	0.85259
	0.72254	0.16432	0.856156	0.153076	1.73239	0.275773	1.60053	0.223538	3.43988	0.426578	2.62587	0.332298	5.0368	0.490076	3.9834	0.414729	6.33584	0.53411	6.72717	0.553448	15.8998	0.768862	31.4451	0.85259
	0.72254	0.164576	0.856156	0.153314	1.73239	0.276203	1.60053	0.223886	3.43988	0.427243	2.62587	0.332816	5.0368	0.49084	3.9834	0.415375	6.33584	0.534942	6.72717	0.55431	15.8998	0.77006	31.4451	0.853918
	0.724211	0.164576	0.85868	0.153314	1.7327	0.276203	1.60319	0.223886	3.44105	0.427243	2.62637	0.332816	5.03706	0.49084	3.98344	0.415375	6.36577	0.534942	6.73949	0.55431	15.912	0.77006	31.7584	0.853918
	0.724211	0.164832	0.85868	0.153553	1.7327	0.276632	1.60319	0.224234	3.44105	0.427907	2.62637	0.333333	5.03706	0.491603	3.98344	0.416021	6.36577	0.535774	6.73949	0.555172	15.912	0.771257	31.7584	0.855246
	0.724874	0.164832	0.861397	0.153553	1.73507	0.276632	1.60404	0.224234	3.4499	0.427907	2.64651	0.333333	5.04168	0.491603	3.98519	0.416021	6.42239	0.535774	6.74952	0.555172	16.038	0.771257	31.9654	0.855246
	0.724874	0.165088	0.861397	0.153791	1.73507	0.277062	1.60404	0.224582	3.4499	0.428571	2.64651	0.333851	5.04168	0.492366	3.98519	0.416667	6.42239	0.536606	6.74952	0.556034	16.038	0.772455	31.9654	0.856574
	0.727692	0.165088	0.862176	0.153791	1.73877	0.277062	1.60528	0.224582	3.45285	0.428571	2.64696	0.333851	5.07646	0.492366	3.98529	0.416667	6.43876	0.536606	6.75228	0.556034	16.1454	0.772455	32.1487	0.856574
	0.727692	0.165344	0.862176	0.15403	1.73877	0.277491	1.60528	0.22493	3.45285	0.429236	2.64696	0.334369	5.07646	0.49313	3.98529	0.417313	6.43876	0.537438	6.75228	0.556897	16.1454	0.773653	32.1487	0.857902
	0.727823	0.165344	0.866003	0.15403	1.74932	0.277491	1.60583	0.22493	3.45709	0.429236	2.64886	0.334369	5.08262	0.49313	3.98658	0.417313	6.46167	0.537438	6.77198	0.556897	16.1508	0.773653	32.3796	0.857902
	0.727823	0.1656	0.866003	0.154268	1.74932	0.277921	1.60583	0.225279	3.45709	0.4299	2.64886	0.334886	5.08262	0.493893	3.98658	0.417959	6.46167	0.53827	6.77198	0.557759	16.1508	0.77485	32.3796	0.85923
	0.72816	0.1656	0.866704	0.154268	1.75412	0.277921	1.60751	0.225279	3.4769	0.4299	2.65887	0.334886	5.09734	0.493893	3.98761	0.417959	6.47435	0.53827	6.77807	0.557759	16.1837	0.77485	33.1801	0.85923
	0.72816	0.165856	0.866704	0.154506	1.75412	0.278351	1.60751	0.225627	3.4769	0.430565	2.65887	0.335404	5.09734	0.494656	3.98761	0.418605	6.47435	0.539101	6.77807	0.558621	16.1837	0.776048	33.1801	0.860558
	0.729091	0.165856	0.867238	0.154506	1.75417	0.278351	1.61025	0.225627	3.48058	0.430565	2.65947	0.335404	5.10347	0.494656	4.00353	0.418605	6.48263	0.539101	6.83965	0.558621	16.4981	0.776048	33.2069	0.860558
	0.729091	0.166112	0.867238	0.154745	1.75417	0.27878	1.61025	0.225975	3.48058	0.431229	2.65947	0.335921	5.10347	0.49542	4.00353	0.419251	6.48263	0.539933	6.83965	0.559483	16.4981	0.777246	33.2069	0.861886
	0.730557	0.166112	0.871787	0.154745	1.75498	0.27878	1.61123	0.225975	3.48073	0.431229	2.66137	0.335921	5.11186	0.49542	4.00807	0.419251	6.50936	0.539933	6.84554	0.559483	16.6636	0.777246	33.4185	0.861886
	0.730557	0.166368	0.871787	0.154983	1.75498	0.27921	1.61123	0.226323	3.48073	0.431894	2.66137	0.336439	5.11186	0.496183	4.00807	0.419897	6.50936	0.540765	6.84554	0.560345	16.6636	0.778443	33.4185	0.863214
	0.730713	0.166368	0.872873	0.154983	1.75861	0.27921	1.61125	0.226323	3.48134	0.431894	2.66598	0.336439	5.12227	0.496183	4.01051	0.419897	6.53117	0.540765	6.85047	0.560345	16.7063	0.778443	33.7522	0.863214
	0.730713	0.166624	0.872873	0.155222	1.75861	0.279639	1.61125	0.226671	3.48134	0.432558	2.66598	0.336957	5.12227	0.496947	4.01051	0.420543	6.53117	0.541597	6.85047	0.561207	16.7063	0.779641	33.7522	0.864542
	0.731222	0.166624	0.875314	0.155222	1.75975	0.279639	1.61867	0.226671	3.50992	0.432558	2.66814	0.336957	5.15542	0.496947	4.01257	0.420543	6.59184	0.541597	6.85778	0.561207	16.8628	0.779641	34.1811	0.864542
	0.731222	0.16688	0.875314	0.15546	1.75975	0.280069	1.61867	0.227019	3.50992	0.433223	2.66814	0.337474	5.15542	0.49771	4.01257	0.421189	6.59184	0.542429	6.85778	0.562069	16.8628	0.780838	34.1811	0.86587
	0.731918	0.16688	0.876149	0.15546	1.76665	0.280069	1.62142	0.227019	3.53164	0.433223	2.67473	0.337474	5.17393	0.49771	4.0131	0.421189	6.61165	0.542429	6.90261	0.562069	16.938	0.780838	34.3436	0.86587
	0.731918	0.167136	0.876149	0.155699	1.76665	0.280498	1.62142	0.227368	3.53164	0.433887	2.67473	0.337992	5.17393	0.498473	4.0131	0.421835	6.61165	0.543261	6.90261	0.562931	16.938	0.782036	34.3436	0.867198
	0.733533	0.167136	0.876655	0.155699	1.76919	0.280498	1.62193	0.227368	3.54139	0.433887	2.67588	0.337992	5.17679	0.498473	4.02785	0.421835	6.61521	0.543261	6.92767	0.562931	16.9519	0.782036	34.8854	0.867198
	0.733533	0.167392	0.876655	0.155937	1.76919	0.280928	1.62193	0.227716	3.54139	0.434551	2.67588	0.338509	5.17679	0.499237	4.02785	0.422481	6.61521	0.544093	6.92767	0.563793	16.9519	0.783234	34.8854	0.868526
	0.734797	0.167392	0.876728	0.155937	1.77096	0.280928	1.62469	0.227716	3.54308	0.434551	2.69737	0.338509	5.18806	0.499237	4.02859	0.422481	6.63064	0.544093	6.9466	0.563793	16.9581	0.783234	35.4784	0.868526
	0.734797	0.167648	0.876728	0.156175	1.77096	0.281357	1.62469	0.228064	3.54308	0.435216	2.69737	0.339027	5.18806	0.5	4.02859	0.423127	6.63064	0.544925	6.9466	0.564655	16.9581	0.784431	35.4784	0.869854
	0.735382	0.167648	0.87764	0.156175	1.77639	0.281357	1.6253	0.228064	3.55233	0.435216	2.70191	0.339027	5.20234	0.5	4.02963	0.423127	6.65468	0.544925	6.94845	0.564655	17.046	0.784431	36.2472	0.869854
	0.735382	0.167904	0.87764	0.156414	1.77639	0.281787	1.6253	0.228412	3.55233	0.43588	2.70191	0.339545	5.20234	0.500763	4.02963	0.423773	6.65468	0.545757	6.94845	0.565517	17.046	0.785629	36.2472	0.871182
	0.735521	0.167904	0.878649	0.156414	1.78301	0.281787	1.62731	0.228412	3.55608	0.43588	2.70334	0.339545	5.24993	0.500763	4.03309	0.423773	6.67783	0.545757	6.97199	0.565517	17.0593	0.785629	36.3874	0.871182
	0.735521	0.16816	0.878649	0.156652	1.78301	0.282216	1.62731	0.22876	3.55608	0.436545	2.70334	0.340062	5.24993	0.501527	4.03309	0.424419	6.67783	0.546589	6.97199	0.566379	17.0593	0.786826	36.3874	0.87251
	0.738042	0.16816	0.878731	0.156652	1.78363	0.282216	1.63046	0.22876	3.58375	0.436545	2.70671	0.340062	5.26018	0.501527	4.04515	0.424419	6.68128	0.546589	6.97527	0.566379	17.0956	0.786826	36.532	0.87251
	0.738042	0.168416	0.878731	0.156891	1.78363	0.282646	1.63046	0.229109	3.58375	0.437209	2.70671	0.34058	5.26018	0.50229	4.04515	0.425065	6.68128	0.547421	6.97527	0.567241	17.0956	0.788024	36.532	0.873838
	0.739188	0.168416	0.88121	0.156891	1.78434	0.282646	1.63123	0.229109	3.61126	0.437209	2.70905	0.34058	5.31877	0.50229	4.04938	0.425065	6.68315	0.547421	7.00295	0.567241	17.2174	0.788024	36.9321	0.873838
	0.739188	0.168672	0.88121	0.157129	1.78434	0.283076	1.63123	0.229457	3.61126	0.437874	2.70905	0.341097	5.31877	0.503053	4.04938	0.425711	6.68315	0.548253	7.00295	0.568103	17.2174	0.789222	36.9321	0.875166
	0.739455	0.168672	0.882218	0.157129	1.7847	0.283076	1.63633	0.229457	3.62172	0.437874	2.71345	0.341097	5.33621	0.503053	4.0693	0.425711	6.68391	0.548253	7.01452	0.568103	17.3942	0.789222	37.0554	0.875166
	0.739455	0.168928	0.882218	0.157368	1.7847	0.283505	1.63633	0.229805	3.62172	0.438538	2.71345	0.341615	5.33621	0.503817	4.0693	0.426357	6.68391	0.549085	7.01452	0.568966	17.3942	0.790419	37.0554	0.876494
	0.743177	0.168928	0.884952	0.157368	1.78709	0.283505	1.63681	0.229805	3.627	0.438538	2.7163	0.341615	5.33629	0.503817	4.10432	0.426357	6.69922	0.549085	7.01638	0.568966	17.8414	0.790419	37.1218	0.876494
	0.743177	0.169184	0.884952	0.157606	1.78709	0.283935	1.63681	0.230153	3.627	0.439203	2.7163	0.342133	5.33629	0.50458	4.10432	0.427003	6.69922	0.549917	7.01638	0.569828	17.8414	0.791617	37.1218	0.877822
	0.745484	0.169184	0.885812	0.157606	1.79498	0.283935	1.63738	0.230153	3.63545	0.439203	2.71656	0.342133	5.33729	0.50458	4.10892	0.427003	6.70458	0.549917	7.01654	0.569828	17.9251	0.791617	37.1513	0.877822
	0.745484	0.169439	0.885812	0.157845	1.79498	0.284364	1.63738	0.230501	3.63545	0.439867	2.71656	0.34265	5.33729	0.505344	4.10892	0.427649	6.70458	0.550749	7.01654	0.57069	17.9251	0.792814	37.1513	0.87915
	0.745643	0.169439	0.886992	0.157845	1.79627	0.284364	1.63818	0.230501	3.65066	0.439867	2.71887	0.34265	5.3408	0.505344	4.1151	0.427649	6.71164	0.550749	7.01962	0.57069	18.1133	0.792814	37.3597	0.87915
	0.745643	0.169695	0.886992	0.158083	1.79627	0.284794	1.63818	0.23085	3.65066	0.440532	2.71887	0.343168	5.3408	0.506107	4.1151	0.428295	6.71164	0.551581	7.01962	0.571552	18.1133	0.794012	37.3597	0.880478
	0.745749	0.169695	0.890093	0.158083	1.79627	0.284794	1.64004	0.23085	3.6515	0.440532	2.72748	0.343168	5.36026	0.506107	4.11957	0.428295	6.72487	0.551581	7.02069	0.571552	18.5082	0.794012	38.1773	0.880478
	0.745749	0.169951	0.890093	0.158321	1.79627	0.285223	1.64004	0.231198	3.6515	0.441196	2.72748	0.343685	5.36026	0.50687	4.11957	0.428941	6.72487	0.552413	7.02069	0.572414	18.5082	0.79521	38.1773	0.881806
	0.74647	0.169951	0.891857	0.158321	1.79702	0.285223	1.6402	0.231198	3.66352	0.441196	2.72979	0.343685	5.36786	0.50687	4.15228	0.428941	6.74713	0.552413	7.0253	0.572414	18.6339	0.79521	38.3777	0.881806
	0.74647	0.170207	0.891857	0.15856	1.79702	0.285653	1.6402	0.231546	3.66352	0.44186	2.72979	0.344203	5.36786	0.507634	4.15228	0.429587	6.74713	0.553245	7.0253	0.573276	18.6339	0.796407	38.3777	0.883134
	0.74811	0.170207	0.898381	0.15856	1.79746	0.285653	1.64072	0.231546	3.6639	0.44186	2.73423	0.344203	5.37265	0.507634	4.16525	0.429587	6.74942	0.553245	7.04921	0.573276	18.9752	0.796407	39.4176	0.883134
	0.74811	0.170463	0.898381	0.158798	1.79746	0.286082	1.64072	0.231894	3.6639	0.442525	2.73423	0.34472	5.37265	0.508397	4.16525	0.430233	6.74942	0.554077	7.04921	0.574138	18.9752	0.797605	39.4176	0.884462
	0.751999	0.170463	0.89913	0.158798	1.7978	0.286082	1.64327	0.231894	3.6699	0.442525	2.7347	0.34472	5.38615	0.508397	4.16758	0.430233	6.75442	0.554077	7.08765	0.574138	19.0015	0.797605	39.7342	0.884462
	0.751999	0.170719	0.89913	0.159037	1.7978	0.286512	1.64327	0.232242	3.6699	0.443189	2.7347	0.345238	5.38615	0.50916	4.16758	0.430879	6.75442	0.554908	7.08765	0.575	19.0015	0.798802	39.7342	0.88579
	0.755406	0.170719	0.899326	0.159037	1.799	0.286512	1.64498	0.232242	3.67471	0.443189	2.75503	0.345238	5.44493	0.50916	4.17317	0.430879	6.7668	0.554908	7.1033	0.575	19.0062	0.798802	40.0659	0.88579
	0.755406	0.170975	0.899326	0.159275	1.799	0.286942	1.64498	0.232591	3.67471	0.443854	2.75503	0.345756	5.44493	0.509924	4.17317	0.431525	6.7668	0.55574	7.1033	0.575862	19.0062	0.8	40.0659	0.887118
	0.757314	0.170975	0.899636	0.159275	1.80382	0.286942	1.64871	0.232591	3.67909	0.443854	2.76113	0.345756	5.44814	0.509924	4.17714	0.431525	6.78589	0.55574	7.10847	0.575862	19.1421	0.8	40.5777	0.887118
	0.757314	0.171231	0.899636	0.159514	1.80382	0.287371	1.64871	0.232939	3.67909	0.444518	2.76113	0.346273	5.44814	0.510687	4.17714	0.432171	6.78589	0.556572	7.10847	0.576724	19.1421	0.801198	40.5777	0.888446
	0.757799	0.171231	0.900728	0.159514	1.80813	0.287371	1.65042	0.232939	3.6809	0.444518	2.76539	0.346273	5.46598	0.510687	4.17856	0.432171	6.88326	0.556572	7.15518	0.576724	19.1509	0.801198	40.7122	0.888446
	0.757799	0.171487	0.900728	0.159752	1.80813	0.287801	1.65042	0.233287	3.6809	0.445183	2.76539	0.346791	5.46598	0.51145	4.17856	0.432817	6.88326	0.557404	7.15518	0.577586	19.1509	0.802395	40.7122	0.889774
	0.758221	0.171487	0.900736	0.159752	1.80971	0.287801	1.65113	0.233287	3.68203	0.445183	2.77012	0.346791	5.47078	0.51145	4.17861	0.432817	6.90053	0.557404	7.15556	0.577586	19.1852	0.802395	40.7554	0.889774
	0.758221	0.171743	0.900736	0.15999	1.80971	0.28823	1.65113	0.233635	3.68203	0.445847	2.77012	0.347308	5.47078	0.512214	4.17861	0.433463	6.90053	0.558236	7.15556	0.578448	19.1852	0.803593	40.7554	0.891102
	0.759908	0.171743	0.904081	0.15999	1.81578	0.28823	1.65323	0.233635	3.69124	0.445847	2.77523	0.347308	5.48534	0.512214	4.1812	0.433463	6.90084	0.558236	7.16835	0.578448	19.228	0.803593	40.8512	0.891102
	0.759908	0.171999	0.904081	0.160229	1.81578	0.28866	1.65323	0.233983	3.69124	0.446512	2.77523	0.347826	5.48534	0.512977	4.1812	0.434109	6.90084	0.559068	7.16835	0.57931	19.228	0.80479	40.8512	0.89243
	0.760498	0.171999	0.904356	0.160229	1.81655	0.28866	1.65349	0.233983	3.69256	0.446512	2.79292	0.347826	5.49873	0.512977	4.18768	0.434109	6.93192	0.559068	7.22214	0.57931	19.2617	0.80479	41.3911	0.89243
	0.760498	0.172255	0.904356	0.160467	1.81655	0.289089	1.65349	0.234331	3.69256	0.447176	2.79292	0.348344	5.49873	0.51374	4.18768	0.434755	6.93192	0.5599	7.22214	0.580172	19.2617	0.805988	41.3911	0.893758
	0.761328	0.172255	0.904828	0.160467	1.82456	0.289089	1.65621	0.234331	3.69354	0.447176	2.82365	0.348344	5.51568	0.51374	4.22096	0.434755	6.93274	0.5599	7.22769	0.580172	19.2835	0.805988	42.4042	0.893758
	0.761328	0.172511	0.904828	0.160706	1.82456	0.289519	1.65621	0.23468	3.69354	0.447841	2.82365	0.348861	5.51568	0.514504	4.22096	0.435401	6.93274	0.560732	7.22769	0.581034	19.2835	0.807186	42.4042	0.895086
	0.761452	0.172511	0.906821	0.160706	1.82676	0.289519	1.65945	0.23468	3.7056	0.447841	2.82638	0.348861	5.54191	0.514504	4.2282	0.435401	6.97279	0.560732	7.2457	0.581034	19.4127	0.807186	42.765	0.895086
	0.761452	0.172767	0.906821	0.160944	1.82676	0.289948	1.65945	0.235028	3.7056	0.448505	2.82638	0.349379	5.54191	0.515267	4.2282	0.436047	6.97279	0.561564	7.2457	0.581897	19.4127	0.808383	42.765	0.896414
	0.763705	0.172767	0.907114	0.160944	1.82939	0.289948	1.66083	0.235028	3.7076	0.448505	2.82642	0.349379	5.56091	0.515267	4.23121	0.436047	6.98144	0.561564	7.24862	0.581897	19.4563	0.808383	44.0878	0.896414
	0.763705	0.173023	0.907114	0.161183	1.82939	0.290378	1.66083	0.235376	3.7076	0.449169	2.82642	0.349896	5.56091	0.516031	4.23121	0.436693	6.98144	0.562396	7.24862	0.582759	19.4563	0.809581	44.0878	0.897742
	0.76403	0.173023	0.907636	0.161183	1.83039	0.290378	1.66163	0.235376	3.72177	0.449169	2.82696	0.349896	5.57211	0.516031	4.24135	0.436693	7.06797	0.562396	7.25435	0.582759	19.6477	0.809581	44.3361	0.897742
	0.76403	0.173279	0.907636	0.161421	1.83039	0.290808	1.66163	0.235724	3.72177	0.449834	2.82696	0.350414	5.57211	0.516794	4.24135	0.437339	7.06797	0.563228	7.25435	0.583621	19.6477	0.810778	44.3361	0.89907
	0.764342	0.173279	0.908646	0.161421	1.8444	0.290808	1.66591	0.235724	3.72595	0.449834	2.83792	0.350414	5.5892	0.516794	4.24683	0.437339	7.08784	0.563228	7.26439	0.583621	19.6515	0.810778	44.8863	0.89907
	0.764342	0.173535	0.908646	0.16166	1.8444	0.291237	1.66591	0.236072	3.72595	0.450498	2.83792	0.350932	5.5892	0.517557	4.24683	0.437984	7.08784	0.56406	7.26439	0.584483	19.6515	0.811976	44.8863	0.900398
	0.76697	0.173535	0.91009	0.16166	1.84471	0.291237	1.668	0.236072	3.73202	0.450498	2.84164	0.350932	5.59037	0.517557	4.27185	0.437984	7.09187	0.56406	7.27957	0.584483	19.7577	0.811976	45.0293	0.900398
	0.76697	0.173791	0.91009	0.161898	1.84471	0.291667	1.668	0.236421	3.73202	0.451163	2.84164	0.351449	5.59037	0.518321	4.27185	0.43863	7.09187	0.564892	7.27957	0.585345	19.7577	0.813174	45.0293	0.901726
	0.767049	0.173791	0.911884	0.161898	1.84684	0.291667	1.66842	0.236421	3.73647	0.451163	2.84605	0.351449	5.60975	0.518321	4.27256	0.43863	7.1051	0.564892	7.28878	0.585345	19.7772	0.813174	45.1894	0.901726
	0.767049	0.174047	0.911884	0.162136	1.84684	0.292096	1.66842	0.236769	3.73647	0.451827	2.84605	0.351967	5.60975	0.519084	4.27256	0.439276	7.1051	0.565724	7.28878	0.586207	19.7772	0.814371	45.1894	0.903054
	0.767275	0.174047	0.912534	0.162136	1.85072	0.292096	1.66887	0.236769	3.73884	0.451827	2.86269	0.351967	5.61342	0.519084	4.28181	0.439276	7.1149	0.565724	7.31561	0.586207	19.8719	0.814371	45.3825	0.903054
	0.767275	0.174303	0.912534	0.162375	1.85072	0.292526	1.66887	0.237117	3.73884	0.452492	2.86269	0.352484	5.61342	0.519847	4.28181	0.439922	7.1149	0.566556	7.31561	0.587069	19.8719	0.815569	45.3825	0.904382
	0.767314	0.174303	0.91392	0.162375	1.85083	0.292526	1.67094	0.237117	3.74258	0.452492	2.86273	0.352484	5.63263	0.519847	4.28432	0.439922	7.11813	0.566556	7.38769	0.587069	20.2856	0.815569	45.5128	0.904382
	0.767314	0.174558	0.91392	0.162613	1.85083	0.292955	1.67094	0.237465	3.74258	0.453156	2.86273	0.353002	5.63263	0.520611	4.28432	0.440568	7.11813	0.567388	7.38769	0.587931	20.2856	0.816766	45.5128	0.90571
	0.767507	0.174558	0.915225	0.162613	1.8514	0.292955	1.67102	0.237465	3.74912	0.453156	2.87139	0.353002	5.63919	0.520611	4.29366	0.440568	7.1406	0.567388	7.43435	0.587931	20.5186	0.816766	46.3548	0.90571
	0.767507	0.174814	0.915225	0.162852	1.8514	0.293385	1.67102	0.237813	3.74912	0.453821	2.87139	0.35352	5.63919	0.521374	4.29366	0.441214	7.1406	0.56822	7.43435	0.588793	20.5186	0.817964	46.3548	0.907039
	0.768497	0.174814	0.916284	0.162852	1.85481	0.293385	1.67367	0.237813	3.75514	0.453821	2.87579	0.35352	5.64005	0.521374	4.33449	0.441214	7.14991	0.56822	7.47809	0.588793	20.6264	0.817964	46.7441	0.907039
	0.768497	0.17507	0.916284	0.16309	1.85481	0.293814	1.67367	0.238162	3.75514	0.454485	2.87579	0.354037	5.64005	0.522137	4.33449	0.44186	7.14991	0.569052	7.47809	0.589655	20.6264	0.819162	46.7441	0.908367
	0.769218	0.17507	0.916536	0.16309	1.8572	0.293814	1.67594	0.238162	3.76164	0.454485	2.87581	0.354037	5.67077	0.522137	4.33793	0.44186	7.16596	0.569052	7.50213	0.589655	20.7374	0.819162	46.9161	0.908367
	0.769218	0.175326	0.916536	0.163329	1.8572	0.294244	1.67594	0.23851	3.76164	0.45515	2.87581	0.354555	5.67077	0.522901	4.33793	0.442506	7.16596	0.569884	7.50213	0.590517	20.7374	0.820359	46.9161	0.909695
	0.769896	0.175326	0.916689	0.163329	1.85776	0.294244	1.67715	0.23851	3.76895	0.45515	2.88709	0.354555	5.67454	0.522901	4.35519	0.442506	7.1752	0.569884	7.50855	0.590517	21.1493	0.820359	46.9984	0.909695
	0.769896	0.175582	0.916689	0.163567	1.85776	0.294674	1.67715	0.238858	3.76895	0.455814	2.88709	0.355072	5.67454	0.523664	4.35519	0.443152	7.1752	0.570715	7.50855	0.591379	21.1493	0.821557	46.9984	0.911023
	0.777147	0.175582	0.917065	0.163567	1.86725	0.294674	1.6796	0.238858	3.77462	0.455814	2.88788	0.355072	5.68291	0.523664	4.35609	0.443152	7.18038	0.570715	7.5363	0.591379	21.4171	0.821557	47.2705	0.911023
	0.777147	0.175838	0.917065	0.163805	1.86725	0.295103	1.6796	0.239206	3.77462	0.456478	2.88788	0.35559	5.68291	0.524427	4.35609	0.443798	7.18038	0.571547	7.5363	0.592241	21.4171	0.822754	47.2705	0.912351
	0.777705	0.175838	0.918135	0.163805	1.86882	0.295103	1.68354	0.239206	3.77689	0.456478	2.90093	0.35559	5.69198	0.524427	4.37913	0.443798	7.21212	0.571547	7.55169	0.592241	21.724	0.822754	48.7564	0.912351
	0.777705	0.176094	0.918135	0.164044	1.86882	0.295533	1.68354	0.239554	3.77689	0.457143	2.90093	0.356108	5.69198	0.525191	4.37913	0.444444	7.21212	0.572379	7.55169	0.593103	21.724	0.823952	48.7564	0.913679
	0.778142	0.176094	0.919363	0.164044	1.87229	0.295533	1.68858	0.239554	3.80252	0.457143	2.90509	0.356108	5.69334	0.525191	4.38034	0.444444	7.25505	0.572379	7.55964	0.593103	22.0283	0.823952	49.1524	0.913679
	0.778142	0.17635	0.919363	0.164282	1.87229	0.295962	1.68858	0.239903	3.80252	0.457807	2.90509	0.356625	5.69334	0.525954	4.38034	0.44509	7.25505	0.573211	7.55964	0.593966	22.0283	0.82515	49.1524	0.915007
	0.779116	0.17635	0.922547	0.164282	1.87237	0.295962	1.68892	0.239903	3.80944	0.457807	2.90556	0.356625	5.69409	0.525954	4.41014	0.44509	7.26329	0.573211	7.59685	0.593966	22.2796	0.82515	49.6957	0.915007
	0.779116	0.176606	0.922547	0.164521	1.87237	0.296392	1.68892	0.240251	3.80944	0.458472	2.90556	0.357143	5.69409	0.526718	4.41014	0.445736	7.26329	0.574043	7.59685	0.594828	22.2796	0.826347	49.6957	0.916335
	0.780226	0.176606	0.923155	0.164521	1.87247	0.296392	1.69622	0.240251	3.81105	0.458472	2.91846	0.357143	5.70357	0.526718	4.41084	0.445736	7.26368	0.574043	7.59889	0.594828	22.8072	0.826347	52.1448	0.916335
	0.780226	0.176862	0.923155	0.164759	1.87247	0.296821	1.69622	0.240599	3.81105	0.459136	2.91846	0.35766	5.70357	0.527481	4.41084	0.446382	7.26368	0.574875	7.59889	0.59569	22.8072	0.827545	52.1448	0.917663
	0.780283	0.176862	0.924564	0.164759	1.87645	0.296821	1.70822	0.240599	3.81184	0.459136	2.92157	0.35766	5.71008	0.527481	4.42072	0.446382	7.27591	0.574875	7.60577	0.59569	22.8517	0.827545	52.2115	0.917663
	0.780283	0.177118	0.924564	0.164998	1.87645	0.297251	1.70822	0.240947	3.81184	0.459801	2.92157	0.358178	5.71008	0.528244	4.42072	0.447028	7.27591	0.575707	7.60577	0.596552	22.8517	0.828743	52.2115	0.918991
	0.781355	0.177118	0.924751	0.164998	1.87761	0.297251	1.70972	0.240947	3.82136	0.459801	2.93032	0.358178	5.76267	0.528244	4.42124	0.447028	7.29409	0.575707	7.6301	0.596552	23.4603	0.828743	52.3112	0.918991
	0.781355	0.177374	0.924751	0.165236	1.87761	0.29768	1.70972	0.241295	3.82136	0.460465	2.93032	0.358696	5.76267	0.529008	4.42124	0.447674	7.29409	0.576539	7.6301	0.597414	23.4603	0.82994	52.3112	0.920319
	0.784445	0.177374	0.927227	0.165236	1.88542	0.29768	1.71024	0.241295	3.8347	0.460465	2.93571	0.358696	5.78351	0.529008	4.43068	0.447674	7.29902	0.576539	7.63118	0.597414	23.9623	0.82994	53.3858	0.920319
	0.784445	0.17763	0.927227	0.165474	1.88542	0.29811	1.71024	0.241643	3.8347	0.46113	2.93571	0.359213	5.78351	0.529771	4.43068	0.44832	7.29902	0.577371	7.63118	0.598276	23.9623	0.831138	53.3858	0.921647
	0.786609	0.17763	0.928742	0.165474	1.89328	0.29811	1.71193	0.241643	3.83755	0.46113	2.9364	0.359213	5.80973	0.529771	4.43832	0.44832	7.31653	0.577371	7.64971	0.598276	24.047	0.831138	53.5222	0.921647
	0.786609	0.177886	0.928742	0.165713	1.89328	0.29854	1.71193	0.241992	3.83755	0.461794	2.9364	0.359731	5.80973	0.530534	4.43832	0.448966	7.31653	0.578203	7.64971	0.599138	24.047	0.832335	53.5222	0.922975
	0.786898	0.177886	0.930147	0.165713	1.89965	0.29854	1.71261	0.241992	3.84271	0.461794	2.95238	0.359731	5.81091	0.530534	4.45837	0.448966	7.32062	0.578203	7.65973	0.599138	24.1313	0.832335	55.2354	0.922975
	0.786898	0.178142	0.930147	0.165951	1.89965	0.298969	1.71261	0.24234	3.84271	0.462458	2.95238	0.360248	5.81091	0.531298	4.45837	0.449612	7.32062	0.579035	7.65973	0.6	24.1313	0.833533	55.2354	0.924303
	0.787079	0.178142	0.93015	0.165951	1.90017	0.298969	1.71384	0.24234	3.84893	0.462458	2.95861	0.360248	5.81338	0.531298	4.46204	0.449612	7.32763	0.579035	7.66038	0.6	24.4403	0.833533	55.4726	0.924303
	0.787079	0.178398	0.93015	0.16619	1.90017	0.299399	1.71384	0.242688	3.84893	0.463123	2.95861	0.360766	5.81338	0.532061	4.46204	0.450258	7.32763	0.579867	7.66038	0.600862	24.4403	0.834731	55.4726	0.925631
	0.790106	0.178398	0.930513	0.16619	1.90119	0.299399	1.71623	0.242688	3.85653	0.463123	2.96429	0.360766	5.82308	0.532061	4.47688	0.450258	7.35444	0.579867	7.66162	0.600862	24.5935	0.834731	55.5372	0.925631
	0.790106	0.178654	0.930513	0.166428	1.90119	0.299828	1.71623	0.243036	3.85653	0.463787	2.96429	0.361284	5.82308	0.532824	4.47688	0.450904	7.35444	0.580699	7.66162	0.601724	24.5935	0.835928	55.5372	0.926959
	0.791178	0.178654	0.932281	0.166428	1.90144	0.299828	1.71645	0.243036	3.85847	0.463787	2.96912	0.361284	5.82765	0.532824	4.47763	0.450904	7.38966	0.580699	7.73444	0.601724	24.7047	0.835928	56.2492	0.926959
	0.791178	0.17891	0.932281	0.166667	1.90144	0.300258	1.71645	0.243384	3.85847	0.464452	2.96912	0.361801	5.82765	0.533588	4.47763	0.45155	7.38966	0.581531	7.73444	0.602586	24.7047	0.837126	56.2492	0.928287
	0.792539	0.17891	0.933432	0.166667	1.9183	0.300258	1.72011	0.243384	3.88812	0.464452	2.97614	0.361801	5.85157	0.533588	4.47889	0.45155	7.42144	0.581531	7.79895	0.602586	24.8355	0.837126	56.9165	0.928287
	0.792539	0.179166	0.933432	0.166905	1.9183	0.300687	1.72011	0.243733	3.88812	0.465116	2.97614	0.362319	5.85157	0.534351	4.47889	0.452196	7.42144	0.582363	7.79895	0.603448	24.8355	0.838323	56.9165	0.929615
	0.792738	0.179166	0.933912	0.166905	1.92209	0.300687	1.72172	0.243733	3.89139	0.465116	2.97721	0.362319	5.86242	0.534351	4.48112	0.452196	7.44463	0.582363	7.80964	0.603448	25.0442	0.838323	57.4596	0.929615
	0.792738	0.179422	0.933912	0.167144	1.92209	0.301117	1.72172	0.244081	3.89139	0.465781	2.97721	0.362836	5.86242	0.535115	4.48112	0.452842	7.44463	0.583195	7.80964	0.60431	25.0442	0.839521	57.4596	0.930943
	0.792867	0.179422	0.934014	0.167144	1.92397	0.301117	1.72353	0.244081	3.89883	0.465781	2.98098	0.362836	5.86247	0.535115	4.48645	0.452842	7.44492	0.583195	7.82256	0.60431	25.0616	0.839521	57.6619	0.930943
	0.792867	0.179678	0.934014	0.167382	1.92397	0.301546	1.72353	0.244429	3.89883	0.466445	2.98098	0.363354	5.86247	0.535878	4.48645	0.453488	7.44492	0.584027	7.82256	0.605172	25.0616	0.840719	57.6619	0.932271
	0.793262	0.179678	0.934396	0.167382	1.92533	0.301546	1.72612	0.244429	3.91224	0.466445	2.98242	0.363354	5.8702	0.535878	4.50929	0.453488	7.47922	0.584027	7.82264	0.605172	25.1057	0.840719	57.7388	0.932271
	0.793262	0.179933	0.934396	0.16762	1.92533	0.301976	1.72612	0.244777	3.91224	0.46711	2.98242	0.363872	5.8702	0.536641	4.50929	0.454134	7.47922	0.584859	7.82264	0.606034	25.1057	0.841916	57.7388	0.933599
	0.79352	0.179933	0.934675	0.16762	1.92845	0.301976	1.72667	0.244777	3.91712	0.46711	2.98692	0.363872	5.90591	0.536641	4.52175	0.454134	7.48368	0.584859	7.82275	0.606034	25.2405	0.841916	58.1917	0.933599
	0.79352	0.180189	0.934675	0.167859	1.92845	0.302405	1.72667	0.245125	3.91712	0.467774	2.98692	0.364389	5.90591	0.537405	4.52175	0.45478	7.48368	0.585691	7.82275	0.606897	25.2405	0.843114	58.1917	0.934927
	0.795964	0.180189	0.936404	0.167859	1.93214	0.302405	1.7311	0.245125	3.92169	0.467774	2.99376	0.364389	5.94333	0.537405	4.5294	0.45478	7.48791	0.585691	7.8344	0.606897	25.3019	0.843114	59.0862	0.934927
	0.795964	0.180445	0.936404	0.168097	1.93214	0.302835	1.7311	0.245474	3.92169	0.468439	2.99376	0.364907	5.94333	0.538168	4.5294	0.455426	7.48791	0.586522	7.8344	0.607759	25.3019	0.844311	59.0862	0.936255
	0.79821	0.180445	0.936904	0.168097	1.93563	0.302835	1.73419	0.245474	3.93645	0.468439	3.01735	0.364907	5.95659	0.538168	4.53787	0.455426	7.49546	0.586522	7.83514	0.607759	25.5924	0.844311	62.0162	0.936255
	0.79821	0.180701	0.936904	0.168336	1.93563	0.303265	1.73419	0.245822	3.93645	0.469103	3.01735	0.365424	5.95659	0.538931	4.53787	0.456072	7.49546	0.587354	7.83514	0.608621	25.5924	0.845509	62.0162	0.937583
	0.80025	0.180701	0.938532	0.168336	1.9379	0.303265	1.73552	0.245822	3.94263	0.469103	3.01889	0.365424	5.95673	0.538931	4.54319	0.456072	7.5256	0.587354	7.86967	0.608621	25.7429	0.845509	62.4737	0.937583
	0.80025	0.180957	0.938532	0.168574	1.9379	0.303694	1.73552	0.24617	3.94263	0.469767	3.01889	0.365942	5.95673	0.539695	4.54319	0.456718	7.5256	0.588186	7.86967	0.609483	25.7429	0.846707	62.4737	0.938911
	0.801482	0.180957	0.939096	0.168574	1.93965	0.303694	1.73737	0.24617	3.95256	0.469767	3.01972	0.365942	5.97255	0.539695	4.5493	0.456718	7.53818	0.588186	7.88661	0.609483	25.8567	0.846707	63.0775	0.938911
	0.801482	0.181213	0.939096	0.168813	1.93965	0.304124	1.73737	0.246518	3.95256	0.470432	3.01972	0.36646	5.97255	0.540458	4.5493	0.457364	7.53818	0.589018	7.88661	0.610345	25.8567	0.847904	63.0775	0.940239
	0.80479	0.181213	0.939269	0.168813	1.93994	0.304124	1.73869	0.246518	3.95634	0.470432	3.03251	0.36646	5.99362	0.540458	4.56335	0.457364	7.57055	0.589018	7.90692	0.610345	26.0427	0.847904	63.2492	0.940239
	0.80479	0.181469	0.939269	0.169051	1.93994	0.304553	1.73869	0.246866	3.95634	0.471096	3.03251	0.366977	5.99362	0.541221	4.56335	0.45801	7.57055	0.58985	7.90692	0.611207	26.0427	0.849102	63.2492	0.941567
	0.805209	0.181469	0.941784	0.169051	1.94572	0.304553	1.74154	0.246866	3.96147	0.471096	3.03732	0.366977	6.02522	0.541221	4.58438	0.45801	7.59619	0.58985	7.94032	0.611207	26.3114	0.849102	63.5035	0.941567
	0.805209	0.181725	0.941784	0.169289	1.94572	0.304983	1.74154	0.247214	3.96147	0.471761	3.03732	0.367495	6.02522	0.541985	4.58438	0.458656	7.59619	0.590682	7.94032	0.612069	26.3114	0.850299	63.5035	0.942895
	0.806177	0.181725	0.942563	0.169289	1.94862	0.304983	1.74709	0.247214	3.96768	0.471761	3.0421	0.367495	6.02695	0.541985	4.58531	0.458656	7.59741	0.590682	7.95394	0.612069	26.941	0.850299	64.2198	0.942895
	0.806177	0.181981	0.942563	0.169528	1.94862	0.305412	1.74709	0.247563	3.96768	0.472425	3.0421	0.368012	6.02695	0.542748	4.58531	0.459302	7.59741	0.591514	7.95394	0.612931	26.941	0.851497	64.2198	0.944223
	0.807707	0.181981	0.942689	0.169528	1.95447	0.305412	1.75115	0.247563	3.97511	0.472425	3.05572	0.368012	6.03843	0.542748	4.58749	0.459302	7.6037	0.591514	7.97444	0.612931	26.981	0.851497	65.4795	0.944223
	0.807707	0.182237	0.942689	0.169766	1.95447	0.305842	1.75115	0.247911	3.97511	0.47309	3.05572	0.36853	6.03843	0.543511	4.58749	0.459948	7.6037	0.592346	7.97444	0.613793	26.981	0.852695	65.4795	0.945551
	0.808294	0.182237	0.944594	0.169766	1.95488	0.305842	1.75651	0.247911	3.98256	0.47309	3.05857	0.36853	6.04396	0.543511	4.59214	0.459948	7.65952	0.592346	8.01786	0.613793	27.089	0.852695	65.8621	0.945551
	0.808294	0.182493	0.944594	0.170005	1.95488	0.306271	1.75651	0.248259	3.98256	0.473754	3.05857	0.369048	6.04396	0.544275	4.59214	0.460594	7.65952	0.593178	8.01786	0.614655	27.089	0.853892	65.8621	0.946879
	0.808909	0.182493	0.945648	0.170005	1.95581	0.306271	1.76137	0.248259	3.99503	0.473754	3.0599	0.369048	6.13856	0.544275	4.59656	0.460594	7.69777	0.593178	8.02349	0.614655	27.4275	0.853892	66.5015	0.946879
	0.808909	0.182749	0.945648	0.170243	1.95581	0.306701	1.76137	0.248607	3.99503	0.474419	3.0599	0.369565	6.13856	0.545038	4.59656	0.46124	7.69777	0.59401	8.02349	0.615517	27.4275	0.85509	66.5015	0.948207
	0.809858	0.182749	0.945918	0.170243	1.96071	0.306701	1.76456	0.248607	4.00597	0.474419	3.06785	0.369565	6.14402	0.545038	4.60704	0.46124	7.81674	0.59401	8.04495	0.615517	27.5402	0.85509	67.5334	0.948207
	0.809858	0.183005	0.945918	0.170482	1.96071	0.307131	1.76456	0.248955	4.00597	0.475083	3.06785	0.370083	6.14402	0.545802	4.60704	0.461886	7.81674	0.594842	8.04495	0.616379	27.5402	0.856287	67.5334	0.949535
	0.810469	0.183005	0.948512	0.170482	1.96554	0.307131	1.7687	0.248955	4.00898	0.475083	3.06786	0.370083	6.15607	0.545802	4.61473	0.461886	7.84416	0.594842	8.06878	0.616379	27.6071	0.856287	68.342	0.949535
	0.810469	0.183261	0.948512	0.17072	1.96554	0.30756	1.7687	0.249304	4.00898	0.475748	3.06786	0.3706	6.15607	0.546565	4.61473	0.462532	7.84416	0.595674	8.06878	0.617241	27.6071	0.857485	68.342	0.950863
	0.810728	0.183261	0.95033	0.17072	1.96659	0.30756	1.77	0.249304	4.01219	0.475748	3.06895	0.3706	6.17485	0.546565	4.62965	0.462532	7.86833	0.595674	8.09698	0.617241	27.8177	0.857485	68.6417	0.950863
	0.810728	0.183517	0.95033	0.170959	1.96659	0.30799	1.77	0.249652	4.01219	0.476412	3.06895	0.371118	6.17485	0.547328	4.62965	0.463178	7.86833	0.596506	8.09698	0.618103	27.8177	0.858683	68.6417	0.952191
	0.811118	0.183517	0.952493	0.170959	1.97783	0.30799	1.77132	0.249652	4.01466	0.476412	3.06938	0.371118	6.19202	0.547328	4.63701	0.463178	7.91541	0.596506	8.11417	0.618103	27.9574	0.858683	69.1334	0.952191
	0.811118	0.183773	0.952493	0.171197	1.97783	0.308419	1.77132	0.25	4.01466	0.477076	3.06938	0.371636	6.19202	0.548092	4.63701	0.463824	7.91541	0.597338	8.11417	0.618966	27.9574	0.85988	69.1334	0.953519
	0.81278	0.183773	0.956453	0.171197	1.97866	0.308419	1.77359	0.25	4.02462	0.477076	3.07285	0.371636	6.19784	0.548092	4.65082	0.463824	7.91608	0.597338	8.11569	0.618966	28.0582	0.85988	69.2017	0.953519
	0.81278	0.184029	0.956453	0.171435	1.97866	0.308849	1.77359	0.250348	4.02462	0.477741	3.07285	0.372153	6.19784	0.548855	4.65082	0.46447	7.91608	0.59817	8.11569	0.619828	28.0582	0.861078	69.2017	0.954847
	0.813134	0.184029	0.95772	0.171435	1.98254	0.308849	1.77412	0.250348	4.02726	0.477741	3.08006	0.372153	6.2144	0.548855	4.65848	0.46447	7.92802	0.59817	8.11683	0.619828	28.0909	0.861078	69.7972	0.954847
	0.813134	0.184285	0.95772	0.171674	1.98254	0.309278	1.77412	0.250696	4.02726	0.478405	3.08006	0.372671	6.2144	0.549618	4.65848	0.465116	7.92802	0.599002	8.11683	0.62069	28.0909	0.862275	69.7972	0.956175
	0.81431	0.184285	0.95946	0.171674	1.99009	0.309278	1.77801	0.250696	4.04415	0.478405	3.09275	0.372671	6.22085	0.549618	4.6891	0.465116	7.93925	0.599002	8.1399	0.62069	28.3105	0.862275	69.9105	0.956175
	0.81431	0.184541	0.95946	0.171912	1.99009	0.309708	1.77801	0.251045	4.04415	0.47907	3.09275	0.373188	6.22085	0.550382	4.6891	0.465762	7.93925	0.599834	8.1399	0.621552	28.3105	0.863473	69.9105	0.957503
	0.815279	0.184541	0.961093	0.171912	1.99096	0.309708	1.77919	0.251045	4.05023	0.47907	3.10787	0.373188	6.26839	0.550382	4.69199	0.465762	7.95182	0.599834	8.15931	0.621552	28.528	0.863473	70.1774	0.957503
	0.815279	0.184797	0.961093	0.172151	1.99096	0.310137	1.77919	0.251393	4.05023	0.479734	3.10787	0.373706	6.26839	0.551145	4.69199	0.466408	7.95182	0.600666	8.15931	0.622414	28.528	0.864671	70.1774	0.958831
	0.81587	0.184797	0.964553	0.172151	1.99103	0.310137	1.78041	0.251393	4.05272	0.479734	3.10847	0.373706	6.30619	0.551145	4.70095	0.466408	7.95445	0.600666	8.25913	0.622414	29.2067	0.864671	70.3154	0.958831
	0.81587	0.185052	0.964553	0.172389	1.99103	0.310567	1.78041	0.251741	4.05272	0.480399	3.10847	0.374224	6.30619	0.551908	4.70095	0.467054	7.95445	0.601498	8.25913	0.623276	29.2067	0.865868	70.3154	0.960159
	0.817824	0.185052	0.965317	0.172389	1.99461	0.310567	1.78135	0.251741	4.05763	0.480399	3.14676	0.374224	6.30944	0.551908	4.71531	0.467054	7.96999	0.601498	8.29102	0.623276	29.6524	0.865868	71.7443	0.960159
	0.817824	0.185308	0.965317	0.172628	1.99461	0.310997	1.78135	0.252089	4.05763	0.481063	3.14676	0.374741	6.30944	0.552672	4.71531	0.4677	7.96999	0.602329	8.29102	0.624138	29.6524	0.867066	71.7443	0.961487
	0.818482	0.185308	0.966486	0.172628	1.99475	0.310997	1.78362	0.252089	4.0737	0.481063	3.16081	0.374741	6.31482	0.552672	4.71586	0.4677	7.98441	0.602329	8.3402	0.624138	29.9457	0.867066	71.7931	0.961487
	0.818482	0.185564	0.966486	0.172866	1.99475	0.311426	1.78362	0.252437	4.0737	0.481728	3.16081	0.375259	6.31482	0.553435	4.71586	0.468346	7.98441	0.603161	8.3402	0.625	29.9457	0.868263	71.7931	0.962815
	0.818722	0.185564	0.970244	0.172866	1.99544	0.311426	1.78974	0.252437	4.10548	0.481728	3.16795	0.375259	6.32754	0.553435	4.72211	0.468346	8.01073	0.603161	8.42404	0.625	30.3114	0.868263	73.0118	0.962815
	0.818722	0.18582	0.970244	0.173104	1.99544	0.311856	1.78974	0.252786	4.10548	0.482392	3.16795	0.375776	6.32754	0.554198	4.72211	0.468992	8.01073	0.603993	8.42404	0.625862	30.3114	0.869461	73.0118	0.964143
	0.819353	0.18582	0.970613	0.173104	1.99856	0.311856	1.79466	0.252786	4.10831	0.482392	3.16989	0.375776	6.35547	0.554198	4.72514	0.468992	8.02885	0.603993	8.51117	0.625862	30.3518	0.869461	74.8267	0.964143
	0.819353	0.186076	0.970613	0.173343	1.99856	0.312285	1.79466	0.253134	4.10831	0.483056	3.16989	0.376294	6.35547	0.554962	4.72514	0.469638	8.02885	0.604825	8.51117	0.626724	30.3518	0.870659	74.8267	0.965471
	0.819759	0.186076	0.970908	0.173343	1.99929	0.312285	1.7954	0.253134	4.12153	0.483056	3.17003	0.376294	6.35896	0.554962	4.72938	0.469638	8.05143	0.604825	8.54786	0.626724	30.5062	0.870659	75.1508	0.965471
	0.819759	0.186332	0.970908	0.173581	1.99929	0.312715	1.7954	0.253482	4.12153	0.483721	3.17003	0.376812	6.35896	0.555725	4.72938	0.470284	8.05143	0.605657	8.54786	0.627586	30.5062	0.871856	75.1508	0.966799
	0.820911	0.186332	0.971165	0.173581	2.00651	0.312715	1.79843	0.253482	4.12304	0.483721	3.17668	0.376812	6.37071	0.555725	4.73598	0.470284	8.06702	0.605657	8.58118	0.627586	30.8532	0.871856	78.0409	0.966799
	0.820911	0.186588	0.971165	0.17382	2.00651	0.313144	1.79843	0.25383	4.12304	0.484385	3.17668	0.377329	6.37071	0.556489	4.73598	0.47093	8.06702	0.606489	8.58118	0.628448	30.8532	0.873054	78.0409	0.968127
	0.822784	0.186588	0.972294	0.17382	2.007	0.313144	1.80602	0.25383	4.15838	0.484385	3.17825	0.377329	6.37159	0.556489	4.74816	0.47093	8.09292	0.606489	8.5837	0.628448	31.1731	0.873054	78.3859	0.968127
	0.822784	0.186844	0.972294	0.174058	2.007	0.313574	1.80602	0.254178	4.15838	0.48505	3.17825	0.377847	6.37159	0.557252	4.74816	0.471576	8.09292	0.607321	8.5837	0.62931	31.1731	0.874251	78.3859	0.969456
	0.825182	0.186844	0.975998	0.174058	2.00772	0.313574	1.80665	0.254178	4.17479	0.48505	3.17881	0.377847	6.37434	0.557252	4.7633	0.471576	8.09448	0.607321	8.59504	0.62931	31.2506	0.874251	78.6513	0.969456
	0.825182	0.1871	0.975998	0.174297	2.00772	0.314003	1.80665	0.254526	4.17479	0.485714	3.17881	0.378364	6.37434	0.558015	4.7633	0.472222	8.09448	0.608153	8.59504	0.630172	31.2506	0.875449	78.6513	0.970784
	0.825422	0.1871	0.976983	0.174297	2.00813	0.314003	1.8068	0.254526	4.18102	0.485714	3.18566	0.378364	6.38679	0.558015	4.76362	0.472222	8.13726	0.608153	8.60211	0.630172	31.9159	0.875449	78.7106	0.970784
	0.825422	0.187356	0.976983	0.174535	2.00813	0.314433	1.8068	0.254875	4.18102	0.486379	3.18566	0.378882	6.38679	0.558779	4.76362	0.472868	8.13726	0.608985	8.60211	0.631034	31.9159	0.876647	78.7106	0.972112
	0.828649	0.187356	0.978247	0.174535	2.01263	0.314433	1.80988	0.254875	4.19153	0.486379	3.18772	0.378882	6.43344	0.558779	4.76613	0.472868	8.14153	0.608985	8.6218	0.631034	31.9823	0.876647	79.1803	0.972112
	0.828649	0.187612	0.978247	0.174773	2.01263	0.314863	1.80988	0.255223	4.19153	0.487043	3.18772	0.3794	6.43344	0.559542	4.76613	0.473514	8.14153	0.609817	8.6218	0.631897	31.9823	0.877844	79.1803	0.97344
	0.829238	0.187612	0.981351	0.174773	2.01797	0.314863	1.8104	0.255223	4.19252	0.487043	3.19392	0.3794	6.43855	0.559542	4.76719	0.473514	8.15511	0.609817	8.63548	0.631897	32.0927	0.877844	79.2755	0.97344
	0.829238	0.187868	0.981351	0.175012	2.01797	0.315292	1.8104	0.255571	4.19252	0.487708	3.19392	0.379917	6.43855	0.560305	4.76719	0.47416	8.15511	0.610649	8.63548	0.632759	32.0927	0.879042	79.2755	0.974768
	0.831101	0.187868	0.98321	0.175012	2.02396	0.315292	1.81108	0.255571	4.20068	0.487708	3.19456	0.379917	6.4558	0.560305	4.77555	0.47416	8.18522	0.610649	8.64868	0.632759	32.2073	0.879042	79.3031	0.974768
	0.831101	0.188124	0.98321	0.17525	2.02396	0.315722	1.81108	0.255919	4.20068	0.488372	3.19456	0.380435	6.4558	0.561069	4.77555	0.474806	8.18522	0.611481	8.64868	0.633621	32.2073	0.88024	79.3031	0.976096
	0.831209	0.188124	0.983255	0.17525	2.02444	0.315722	1.81406	0.255919	4.20422	0.488372	3.1969	0.380435	6.48262	0.561069	4.78322	0.474806	8.19317	0.611481	8.68168	0.633621	32.3366	0.88024	79.7475	0.976096
	0.831209	0.18838	0.983255	0.175489	2.02444	0.316151	1.81406	0.256267	4.20422	0.489037	3.1969	0.380952	6.48262	0.561832	4.78322	0.475452	8.19317	0.612313	8.68168	0.634483	32.3366	0.881437	79.7475	0.977424
	0.831955	0.18838	0.983665	0.175489	2.0328	0.316151	1.8151	0.256267	4.22984	0.489037	3.20087	0.380952	6.48267	0.561832	4.7871	0.475452	8.22409	0.612313	8.68186	0.634483	32.7188	0.881437	79.8504	0.977424
	0.831955	0.188636	0.983665	0.175727	2.0328	0.316581	1.8151	0.256616	4.22984	0.489701	3.20087	0.38147	6.48267	0.562595	4.7871	0.476098	8.22409	0.613145	8.68186	0.635345	32.7188	0.882635	79.8504	0.978752
	0.831986	0.188636	0.984843	0.175727	2.03633	0.316581	1.81596	0.256616	4.26054	0.489701	3.20417	0.38147	6.5259	0.562595	4.7908	0.476098	8.25571	0.613145	8.70748	0.635345	33.1699	0.882635	80.3799	0.978752
	0.831986	0.188892	0.984843	0.175966	2.03633	0.31701	1.81596	0.256964	4.26054	0.490365	3.20417	0.381988	6.5259	0.563359	4.7908	0.476744	8.25571	0.613977	8.70748	0.636207	33.1699	0.883832	80.3799	0.98008
	0.832582	0.188892	0.985252	0.175966	2.03693	0.31701	1.81895	0.256964	4.27148	0.490365	3.20482	0.381988	6.53334	0.563359	4.79882	0.476744	8.26487	0.613977	8.80846	0.636207	33.3162	0.883832	82.5029	0.98008
	0.832582	0.189148	0.985252	0.176204	2.03693	0.31744	1.81895	0.257312	4.27148	0.49103	3.20482	0.382505	6.53334	0.564122	4.79882	0.47739	8.26487	0.614809	8.80846	0.637069	33.3162	0.88503	82.5029	0.981408
	0.834199	0.189148	0.985499	0.176204	2.03697	0.31744	1.82533	0.257312	4.28313	0.49103	3.20655	0.382505	6.53833	0.564122	4.80257	0.47739	8.28344	0.614809	8.8328	0.637069	33.3622	0.88503	82.5063	0.981408
	0.834199	0.189404	0.985499	0.176443	2.03697	0.317869	1.82533	0.25766	4.28313	0.491694	3.20655	0.383023	6.53833	0.564885	4.80257	0.478036	8.28344	0.615641	8.8328	0.637931	33.3622	0.886228	82.5063	0.982736
	0.835202	0.189404	0.986861	0.176443	2.04548	0.317869	1.82695	0.25766	4.28802	0.491694	3.2086	0.383023	6.53938	0.564885	4.80935	0.478036	8.30235	0.615641	8.8664	0.637931	33.5463	0.886228	82.5205	0.982736
	0.835202	0.18966	0.986861	0.176681	2.04548	0.318299	1.82695	0.258008	4.28802	0.492359	3.2086	0.38354	6.53938	0.565649	4.80935	0.478682	8.30235	0.616473	8.8664	0.638793	33.5463	0.887425	82.5205	0.984064
	0.838327	0.18966	0.988121	0.176681	2.04737	0.318299	1.82885	0.258008	4.29022	0.492359	3.2218	0.38354	6.5534	0.565649	4.84587	0.478682	8.33902	0.616473	8.8866	0.638793	33.863	0.887425	83.4767	0.984064
	0.838327	0.189916	0.988121	0.176919	2.04737	0.318729	1.82885	0.258357	4.29022	0.493023	3.2218	0.384058	6.5534	0.566412	4.84587	0.479328	8.33902	0.617304	8.8866	0.639655	33.863	0.888623	83.4767	0.985392
	0.843854	0.189916	0.988462	0.176919	2.04834	0.318729	1.83071	0.258357	4.32384	0.493023	3.22608	0.384058	6.55344	0.566412	4.85142	0.479328	8.39173	0.617304	9.00783	0.639655	34.0029	0.888623	83.7317	0.985392
	0.843854	0.190171	0.988462	0.177158	2.04834	0.319158	1.83071	0.258705	4.32384	0.493688	3.22608	0.384576	6.55344	0.567176	4.85142	0.479974	8.39173	0.618136	9.00783	0.640517	34.0029	0.88982	83.7317	0.98672
	0.847417	0.190171	0.988499	0.177158	2.04908	0.319158	1.83287	0.258705	4.32926	0.493688	3.23179	0.384576	6.55737	0.567176	4.86307	0.479974	8.39528	0.618136	9.04096	0.640517	34.3064	0.88982	84.4547	0.98672
	0.847417	0.190427	0.988499	0.177396	2.04908	0.319588	1.83287	0.259053	4.32926	0.494352	3.23179	0.385093	6.55737	0.567939	4.86307	0.48062	8.39528	0.618968	9.04096	0.641379	34.3064	0.891018	84.4547	0.988048
	0.847487	0.190427	0.992859	0.177396	2.05009	0.319588	1.8426	0.259053	4.34882	0.494352	3.23536	0.385093	6.5775	0.567939	4.87756	0.48062	8.40386	0.618968	9.04936	0.641379	34.4383	0.891018	85.7853	0.988048
	0.847487	0.190683	0.992859	0.177635	2.05009	0.320017	1.8426	0.259401	4.34882	0.495017	3.23536	0.385611	6.5775	0.568702	4.87756	0.481266	8.40386	0.6198	9.04936	0.642241	34.4383	0.892216	85.7853	0.989376
	0.848089	0.190683	0.993186	0.177635	2.0521	0.320017	1.84826	0.259401	4.35125	0.495017	3.23743	0.385611	6.6248	0.568702	4.90712	0.481266	8.40639	0.6198	9.13338	0.642241	34.843	0.892216	86.0369	0.989376
	0.848089	0.190939	0.993186	0.177873	2.0521	0.320447	1.84826	0.259749	4.35125	0.495681	3.23743	0.386128	6.6248	0.569466	4.90712	0.481912	8.40639	0.620632	9.13338	0.643103	34.843	0.893413	86.0369	0.990704
	0.848566	0.190939	0.995917	0.177873	2.0531	0.320447	1.84827	0.259749	4.35204	0.495681	3.24329	0.386128	6.64074	0.569466	4.91164	0.481912	8.45004	0.620632	9.18829	0.643103	36.0267	0.893413	87.1064	0.990704
	0.848566	0.191195	0.995917	0.178112	2.0531	0.320876	1.84827	0.260097	4.35204	0.496346	3.24329	0.386646	6.64074	0.570229	4.91164	0.482558	8.45004	0.621464	9.18829	0.643966	36.0267	0.894611	87.1064	0.992032
	0.850939	0.191195	0.997192	0.178112	2.05701	0.320876	1.85075	0.260097	4.36221	0.496346	3.24709	0.386646	6.65136	0.570229	4.93097	0.482558	8.45194	0.621464	9.18897	0.643966	36.4382	0.894611	87.3211	0.992032
	0.850939	0.191451	0.997192	0.17835	2.05701	0.321306	1.85075	0.260446	4.36221	0.49701	3.24709	0.387164	6.65136	0.570992	4.93097	0.483204	8.45194	0.622296	9.18897	0.644828	36.4382	0.895808	87.3211	0.99336
	0.85173	0.191451	0.999252	0.17835	2.05896	0.321306	1.85337	0.260446	4.36309	0.49701	3.25253	0.387164	6.6831	0.570992	4.94437	0.483204	8.48758	0.622296	9.19017	0.644828	36.5896	0.895808	87.5598	0.99336
	0.85173	0.191707	0.999252	0.178588	2.05896	0.321735	1.85337	0.260794	4.36309	0.497674	3.25253	0.387681	6.6831	0.571756	4.94437	0.48385	8.48758	0.623128	9.19017	0.64569	36.5896	0.897006	87.5598	0.994688
	0.852599	0.191707	1.00161	0.178588	2.05974	0.321735	1.8568	0.260794	4.36743	0.497674	3.26045	0.387681	6.68735	0.571756	4.95588	0.48385	8.58337	0.623128	9.19692	0.64569	36.7882	0.897006	87.9162	0.994688
	0.852599	0.191963	1.00161	0.178827	2.05974	0.322165	1.8568	0.261142	4.36743	0.498339	3.26045	0.388199	6.68735	0.572519	4.95588	0.484496	8.58337	0.62396	9.19692	0.646552	36.7882	0.898204	87.9162	0.996016
	0.85339	0.191963	1.00357	0.178827	2.06077	0.322165	1.85761	0.261142	4.3712	0.498339	3.27355	0.388199	6.69815	0.572519	4.9677	0.484496	8.64928	0.62396	9.21014	0.646552	36.8671	0.898204	88.9235	0.996016
	0.85339	0.192219	1.00357	0.179065	2.06077	0.322595	1.85761	0.26149	4.3712	0.499003	3.27355	0.388716	6.69815	0.573282	4.9677	0.485142	8.64928	0.624792	9.21014	0.647414	36.8671	0.899401	88.9235	0.997344
	0.854038	0.192219	1.00368	0.179065	2.06524	0.322595	1.8591	0.26149	4.40766	0.499003	3.27988	0.388716	6.69965	0.573282	4.97947	0.485142	8.65096	0.624792	9.21523	0.647414	37.0411	0.899401	89.5608	0.997344
	0.854038	0.192475	1.00368	0.179304	2.06524	0.323024	1.8591	0.261838	4.40766	0.499668	3.27988	0.389234	6.69965	0.574046	4.97947	0.485788	8.65096	0.625624	9.21523	0.648276	37.0411	0.900599	89.5608	0.998672
	0.855238	0.192475	1.0087	0.179304	2.06778	0.323024	1.86316	0.261838	4.40958	0.499668	3.29583	0.389234	6.70203	0.574046	4.98149	0.485788	8.68091	0.625624	9.28649	0.648276	37.2806	0.900599	89.7285	0.998672
	0.855238	0.192731	1.0087	0.179542	2.06778	0.323454	1.86316	0.262187	4.40958	0.500332	3.29583	0.389752	6.70203	0.574809	4.98149	0.486434	8.68091	0.626456	9.28649	0.649138	37.2806	0.901796	89.7285	1
	0.856786	0.192731	1.00877	0.179542	2.06959	0.323454	1.87006	0.262187	4.4126	0.500332	3.31345	0.389752	6.70461	0.574809	4.98475	0.486434	8.68834	0.626456	9.31711	0.649138	37.415	0.901796
	0.856786	0.192987	1.00877	0.179781	2.06959	0.323883	1.87006	0.262535	4.4126	0.500997	3.31345	0.390269	6.70461	0.575573	4.98475	0.48708	8.68834	0.627288	9.31711	0.65	37.415	0.902994
	0.857991	0.192987	1.00961	0.179781	2.07059	0.323883	1.87161	0.262535	4.41303	0.500997	3.32174	0.390269	6.72581	0.575573	5.01193	0.48708	8.68838	0.627288	9.31713	0.65	37.4642	0.902994
	0.857991	0.193243	1.00961	0.180019	2.07059	0.324313	1.87161	0.262883	4.41303	0.501661	3.32174	0.390787	6.72581	0.576336	5.01193	0.487726	8.68838	0.62812	9.31713	0.650862	37.4642	0.904192
	0.858156	0.193243	1.01299	0.180019	2.08093	0.324313	1.87443	0.262883	4.41593	0.501661	3.32613	0.390787	6.74097	0.576336	5.01801	0.487726	8.69443	0.62812	9.34678	0.650862	37.5558	0.904192
	0.858156	0.193499	1.01299	0.180258	2.08093	0.324742	1.87443	0.263231	4.41593	0.502326	3.32613	0.391304	6.74097	0.577099	5.01801	0.488372	8.69443	0.628952	9.34678	0.651724	37.5558	0.905389
	0.859401	0.193499	1.01303	0.180258	2.08346	0.324742	1.88323	0.263231	4.43033	0.502326	3.3332	0.391304	6.74194	0.577099	5.01818	0.488372	8.69615	0.628952	9.37779	0.651724	38.4988	0.905389
	0.859401	0.193755	1.01303	0.180496	2.08346	0.325172	1.88323	0.263579	4.43033	0.50299	3.3332	0.391822	6.74194	0.577863	5.01818	0.489018	8.69615	0.629784	9.37779	0.652586	38.4988	0.906587
	0.859426	0.193755	1.01787	0.180496	2.084	0.325172	1.88403	0.263579	4.43488	0.50299	3.33622	0.391822	6.75224	0.577863	5.02461	0.489018	8.69646	0.629784	9.39434	0.652586	38.6401	0.906587
	0.859426	0.194011	1.01787	0.180734	2.084	0.325601	1.88403	0.263928	4.43488	0.503654	3.33622	0.39234	6.75224	0.578626	5.02461	0.489664	8.69646	0.630616	9.39434	0.653448	38.6401	0.907784
	0.859691	0.194011	1.01938	0.180734	2.08541	0.325601	1.88508	0.263928	4.44439	0.503654	3.34818	0.39234	6.75718	0.578626	5.0497	0.489664	8.70099	0.630616	9.40531	0.653448	39.6674	0.907784
	0.859691	0.194267	1.01938	0.180973	2.08541	0.326031	1.88508	0.264276	4.44439	0.504319	3.34818	0.392857	6.75718	0.579389	5.0497	0.49031	8.70099	0.631448	9.40531	0.65431	39.6674	0.908982
	0.860042	0.194267	1.02054	0.180973	2.08867	0.326031	1.88999	0.264276	4.44882	0.504319	3.34842	0.392857	6.77354	0.579389	5.05717	0.49031	8.70669	0.631448	9.42231	0.65431	39.7135	0.908982
	0.860042	0.194523	1.02054	0.181211	2.08867	0.32646	1.88999	0.264624	4.44882	0.504983	3.34842	0.393375	6.77354	0.580153	5.05717	0.490956	8.70669	0.63228	9.42231	0.655172	39.7135	0.91018
	0.867081	0.194523	1.02408	0.181211	2.09233	0.32646	1.89018	0.264624	4.45458	0.504983	3.36211	0.393375	6.79253	0.580153	5.05871	0.490956	8.7202	0.63228	9.54774	0.655172	39.888	0.91018
	0.867081	0.194779	1.02408	0.18145	2.09233	0.32689	1.89018	0.264972	4.45458	0.505648	3.36211	0.393892	6.79253	0.580916	5.05871	0.491602	8.7202	0.633111	9.54774	0.656034	39.888	0.911377
	0.867462	0.194779	1.02454	0.18145	2.09703	0.32689	1.89491	0.264972	4.45887	0.505648	3.36979	0.393892	6.84618	0.580916	5.07534	0.491602	8.74996	0.633111	9.61612	0.656034	40.0016	0.911377
	0.867462	0.195035	1.02454	0.181688	2.09703	0.32732	1.89491	0.26532	4.45887	0.506312	3.36979	0.39441	6.84618	0.581679	5.07534	0.492248	8.74996	0.633943	9.61612	0.656897	40.0016	0.912575
	0.868878	0.195035	1.02737	0.181688	2.09741	0.32732	1.89492	0.26532	4.47404	0.506312	3.3725	0.39441	6.8531	0.581679	5.08435	0.492248	8.7578	0.633943	9.6289	0.656897	40.1008	0.912575
	0.868878	0.195291	1.02737	0.181927	2.09741	0.327749	1.89492	0.265669	4.47404	0.506977	3.3725	0.394928	6.8531	0.582443	5.08435	0.492894	8.7578	0.634775	9.6289	0.657759	40.1008	0.913772
	0.870591	0.195291	1.0285	0.181927	2.10052	0.327749	1.89619	0.265669	4.47628	0.506977	3.38066	0.394928	6.85809	0.582443	5.10485	0.492894	8.80746	0.634775	9.6654	0.657759	41.5779	0.913772
	0.870591	0.195546	1.0285	0.182165	2.10052	0.328179	1.89619	0.266017	4.47628	0.507641	3.38066	0.395445	6.85809	0.583206	5.10485	0.49354	8.80746	0.635607	9.6654	0.658621	41.5779	0.91497
	0.87131	0.195546	1.03069	0.182165	2.10224	0.328179	1.89639	0.266017	4.4781	0.507641	3.38725	0.395445	6.85903	0.583206	5.11229	0.49354	8.83641	0.635607	9.66889	0.658621	43.3969	0.91497
	0.87131	0.195802	1.03069	0.182403	2.10224	0.328608	1.89639	0.266365	4.4781	0.508306	3.38725	0.395963	6.85903	0.583969	5.11229	0.494186	8.83641	0.636439	9.66889	0.659483	43.3969	0.916168
	0.872723	0.195802	1.03107	0.182403	2.10357	0.328608	1.8965	0.266365	4.48653	0.508306	3.38874	0.395963	6.89519	0.583969	5.11964	0.494186	8.85062	0.636439	9.71108	0.659483	43.5963	0.916168
	0.872723	0.196058	1.03107	0.182642	2.10357	0.329038	1.8965	0.266713	4.48653	0.50897	3.38874	0.39648	6.89519	0.584733	5.11964	0.494832	8.85062	0.637271	9.71108	0.660345	43.5963	0.917365
	0.873125	0.196058	1.03127	0.182642	2.10604	0.329038	1.89868	0.266713	4.4915	0.50897	3.39252	0.39648	6.89674	0.584733	5.15105	0.494832	8.85402	0.637271	9.7492	0.660345	44.5306	0.917365
	0.873125	0.196314	1.03127	0.18288	2.10604	0.329467	1.89868	0.267061	4.4915	0.509635	3.39252	0.396998	6.89674	0.585496	5.15105	0.495478	8.85402	0.638103	9.7492	0.661207	44.5306	0.918563
	0.873128	0.196314	1.03152	0.18288	2.10683	0.329467	1.9012	0.267061	4.51595	0.509635	3.39961	0.396998	6.92222	0.585496	5.16222	0.495478	8.8556	0.638103	9.7585	0.661207	45.7789	0.918563
	0.873128	0.19657	1.03152	0.183119	2.10683	0.329897	1.9012	0.267409	4.51595	0.510299	3.39961	0.397516	6.92222	0.58626	5.16222	0.496124	8.8556	0.638935	9.7585	0.662069	45.7789	0.91976
	0.873178	0.19657	1.03271	0.183119	2.11134	0.329897	1.90801	0.267409	4.5301	0.510299	3.40275	0.397516	6.93165	0.58626	5.16944	0.496124	8.87078	0.638935	9.7688	0.662069	47.465	0.91976
	0.873178	0.196826	1.03271	0.183357	2.11134	0.330326	1.90801	0.267758	4.5301	0.510963	3.40275	0.398033	6.93165	0.587023	5.16944	0.49677	8.87078	0.639767	9.7688	0.662931	47.465	0.920958
	0.873774	0.196826	1.03281	0.183357	2.1174	0.330326	1.91321	0.267758	4.5392	0.510963	3.42078	0.398033	6.93884	0.587023	5.20098	0.49677	8.90203	0.639767	9.78411	0.662931	47.8085	0.920958
	0.873774	0.197082	1.03281	0.183596	2.1174	0.330756	1.91321	0.268106	4.5392	0.511628	3.42078	0.398551	6.93884	0.587786	5.20098	0.497416	8.90203	0.640599	9.78411	0.663793	47.8085	0.922156
	0.874595	0.197082	1.03289	0.183596	2.12079	0.330756	1.91371	0.268106	4.54855	0.511628	3.42678	0.398551	6.94696	0.587786	5.20909	0.497416	8.90566	0.640599	9.81582	0.663793	47.8407	0.922156
	0.874595	0.197338	1.03289	0.183834	2.12079	0.331186	1.91371	0.268454	4.54855	0.512292	3.42678	0.399068	6.94696	0.58855	5.20909	0.498062	8.90566	0.641431	9.81582	0.664655	47.8407	0.923353
	0.875756	0.197338	1.034	0.183834	2.12334	0.331186	1.91573	0.268454	4.55915	0.512292	3.42689	0.399068	6.95372	0.58855	5.21273	0.498062	8.93665	0.641431	9.82233	0.664655	48.4367	0.923353
	0.875756	0.197594	1.034	0.184072	2.12334	0.331615	1.91573	0.268802	4.55915	0.512957	3.42689	0.399586	6.95372	0.589313	5.21273	0.498708	8.93665	0.642263	9.82233	0.665517	48.4367	0.924551
	0.876365	0.197594	1.03428	0.184072	2.12446	0.331615	1.91617	0.268802	4.58511	0.512957	3.42754	0.399586	6.95453	0.589313	5.22372	0.498708	8.94643	0.642263	9.87996	0.665517	48.4994	0.924551
	0.876365	0.19785	1.03428	0.184311	2.12446	0.332045	1.91617	0.26915	4.58511	0.513621	3.42754	0.400104	6.95453	0.590076	5.22372	0.499354	8.94643	0.643095	9.87996	0.666379	48.4994	0.925749
	0.877014	0.19785	1.03617	0.184311	2.12579	0.332045	1.91778	0.26915	4.58525	0.513621	3.44851	0.400104	6.98519	0.590076	5.28379	0.499354	8.97727	0.643095	9.8882	0.666379	48.648	0.925749
	0.877014	0.198106	1.03617	0.184549	2.12579	0.332474	1.91778	0.269499	4.58525	0.514286	3.44851	0.400621	6.98519	0.59084	5.28379	0.5	8.97727	0.643927	9.8882	0.667241	48.648	0.926946
	0.880644	0.198106	1.03638	0.184549	2.12957	0.332474	1.92629	0.269499	4.58542	0.514286	3.45158	0.400621	7.03485	0.59084	5.2963	0.5	8.99043	0.643927	9.92862	0.667241	49.2262	0.926946
	0.880644	0.198362	1.03638	0.184788	2.12957	0.332904	1.92629	0.269847	4.58542	0.51495	3.45158	0.401139	7.03485	0.591603	5.2963	0.500646	8.99043	0.644759	9.92862	0.668103	49.2262	0.928144
	0.880704	0.198362	1.0366	0.184788	2.13098	0.332904	1.92913	0.269847	4.59617	0.51495	3.45602	0.401139	7.05346	0.591603	5.29875	0.500646	9.00798	0.644759	10.0379	0.668103	49.541	0.928144
	0.880704	0.198618	1.0366	0.185026	2.13098	0.333333	1.92913	0.270195	4.59617	0.515615	3.45602	0.401656	7.05346	0.592366	5.29875	0.501292	9.00798	0.645591	10.0379	0.668966	49.541	0.929341
	0.881158	0.198618	1.03834	0.185026	2.13284	0.333333	1.93063	0.270195	4.60272	0.515615	3.47604	0.401656	7.06173	0.592366	5.30624	0.501292	9.01568	0.645591	10.1468	0.668966	50.4761	0.929341
	0.881158	0.198874	1.03834	0.185265	2.13284	0.333763	1.93063	0.270543	4.60272	0.516279	3.47604	0.402174	7.06173	0.59313	5.30624	0.501938	9.01568	0.646423	10.1468	0.669828	50.4761	0.930539
	0.882209	0.198874	1.03861	0.185265	2.13732	0.333763	1.93272	0.270543	4.60305	0.516279	3.49185	0.402174	7.08491	0.59313	5.35819	0.501938	9.05615	0.646423	10.1619	0.669828	51.006	0.930539
	0.882209	0.19913	1.03861	0.185503	2.13732	0.334192	1.93272	0.270891	4.60305	0.516944	3.49185	0.402692	7.08491	0.593893	5.35819	0.502584	9.05615	0.647255	10.1619	0.67069	51.006	0.931737
	0.882457	0.19913	1.03964	0.185503	2.13868	0.334192	1.9421	0.270891	4.64963	0.516944	3.49373	0.402692	7.0937	0.593893	5.41087	0.502584	9.06359	0.647255	10.1838	0.67069	51.4673	0.931737
	0.882457	0.199386	1.03964	0.185742	2.13868	0.334622	1.9421	0.27124	4.64963	0.517608	3.49373	0.403209	7.0937	0.594656	5.41087	0.50323	9.06359	0.648087	10.1838	0.671552	51.4673	0.932934
	0.883302	0.199386	1.04092	0.185742	2.13877	0.334622	1.94609	0.27124	4.65411	0.517608	3.51168	0.403209	7.14527	0.594656	5.42381	0.50323	9.1032	0.648087	10.2358	0.671552	51.8327	0.932934
	0.883302	0.199642	1.04092	0.18598	2.13877	0.335052	1.94609	0.271588	4.65411	0.518272	3.51168	0.403727	7.14527	0.59542	5.42381	0.503876	9.1032	0.648918	10.2358	0.672414	51.8327	0.934132
	0.884611	0.199642	1.04415	0.18598	2.14407	0.335052	1.9494	0.271588	4.67005	0.518272	3.52993	0.403727	7.1458	0.59542	5.43065	0.503876	9.14911	0.648918	10.3286	0.672414	52.3558	0.934132
	0.884611	0.199898	1.04415	0.186218	2.14407	0.335481	1.9494	0.271936	4.67005	0.518937	3.52993	0.404244	7.1458	0.596183	5.43065	0.504522	9.14911	0.64975	10.3286	0.673276	52.3558	0.935329
	0.885622	0.199898	1.04429	0.186218	2.1457	0.335481	1.9525	0.271936	4.70124	0.518937	3.53594	0.404244	7.15195	0.596183	5.43176	0.504522	9.18551	0.64975	10.3407	0.673276	52.4043	0.935329
	0.885622	0.200154	1.04429	0.186457	2.1457	0.335911	1.9525	0.272284	4.70124	0.519601	3.53594	0.404762	7.15195	0.596947	5.43176	0.505168	9.18551	0.650582	10.3407	0.674138	52.4043	0.936527
	0.886867	0.200154	1.04727	0.186457	2.14845	0.335911	1.95412	0.272284	4.70444	0.519601	3.53703	0.404762	7.17046	0.596947	5.43183	0.505168	9.18568	0.650582	10.3448	0.674138	52.5433	0.936527
	0.886867	0.20041	1.04727	0.186695	2.14845	0.33634	1.95412	0.272632	4.70444	0.520266	3.53703	0.40528	7.17046	0.59771	5.43183	0.505814	9.18568	0.651414	10.3448	0.675	52.5433	0.937725
	0.887564	0.20041	1.04771	0.186695	2.15018	0.33634	1.95484	0.272632	4.71457	0.520266	3.53801	0.40528	7.17828	0.59771	5.43739	0.505814	9.1888	0.651414	10.4946	0.675	52.7862	0.937725
	0.887564	0.200665	1.04771	0.186934	2.15018	0.33677	1.95484	0.272981	4.71457	0.52093	3.53801	0.405797	7.17828	0.598473	5.43739	0.50646	9.1888	0.652246	10.4946	0.675862	52.7862	0.938922
	0.888482	0.200665	1.04952	0.186934	2.15375	0.33677	1.95983	0.272981	4.73131	0.52093	3.54358	0.405797	7.1848	0.598473	5.44443	0.50646	9.24165	0.652246	10.4995	0.675862	53.7236	0.938922
	0.888482	0.200921	1.04952	0.187172	2.15375	0.337199	1.95983	0.273329	4.73131	0.521595	3.54358	0.406315	7.1848	0.599237	5.44443	0.507106	9.24165	0.653078	10.4995	0.676724	53.7236	0.94012
	0.891282	0.200921	1.05059	0.187172	2.15589	0.337199	1.96182	0.273329	4.74233	0.521595	3.54526	0.406315	7.20379	0.599237	5.44772	0.507106	9.27401	0.653078	10.5695	0.676724	55.0359	0.94012
	0.891282	0.201177	1.05059	0.187411	2.15589	0.337629	1.96182	0.273677	4.74233	0.522259	3.54526	0.406832	7.20379	0.6	5.44772	0.507752	9.27401	0.65391	10.5695	0.677586	55.0359	0.941317
	0.892312	0.201177	1.05699	0.187411	2.15712	0.337629	1.96299	0.273677	4.74428	0.522259	3.5534	0.406832	7.20931	0.6	5.45045	0.507752	9.29111	0.65391	10.5762	0.677586	55.3224	0.941317
	0.892312	0.201433	1.05699	0.187649	2.15712	0.338058	1.96299	0.274025	4.74428	0.522924	3.5534	0.40735	7.20931	0.600763	5.45045	0.508398	9.29111	0.654742	10.5762	0.678448	55.3224	0.942515
	0.893955	0.201433	1.0596	0.187649	2.15974	0.338058	1.96541	0.274025	4.74944	0.522924	3.55773	0.40735	7.22135	0.600763	5.47127	0.508398	9.3638	0.654742	10.6154	0.678448	56.0311	0.942515
	0.893955	0.201689	1.0596	0.187887	2.15974	0.338488	1.96541	0.274373	4.74944	0.523588	3.55773	0.407867	7.22135	0.601527	5.47127	0.509044	9.3638	0.655574	10.6154	0.67931	56.0311	0.943713
	0.894113	0.201689	1.06078	0.187887	2.16338	0.338488	1.96722	0.274373	4.75525	0.523588	3.55858	0.407867	7.22507	0.601527	5.47276	0.509044	9.4507	0.655574	10.6491	0.67931	56.4578	0.943713
	0.894113	0.201945	1.06078	0.188126	2.16338	0.338918	1.96722	0.274721	4.75525	0.524252	3.55858	0.408385	7.22507	0.60229	5.47276	0.50969	9.4507	0.656406	10.6491	0.680172	56.4578	0.94491
	0.894219	0.201945	1.06125	0.188126	2.16888	0.338918	1.97462	0.274721	4.77389	0.524252	3.56228	0.408385	7.22509	0.60229	5.47373	0.50969	9.46274	0.656406	10.6551	0.680172	57.1139	0.94491
	0.894219	0.202201	1.06125	0.188364	2.16888	0.339347	1.97462	0.27507	4.77389	0.524917	3.56228	0.408903	7.22509	0.603053	5.47373	0.510336	9.46274	0.657238	10.6551	0.681034	57.1139	0.946108
	0.894596	0.202201	1.06471	0.188364	2.17828	0.339347	1.9774	0.27507	4.78231	0.524917	3.56564	0.408903	7.24465	0.603053	5.48332	0.510336	9.46786	0.657238	10.657	0.681034	57.2966	0.946108
	0.894596	0.202457	1.06471	0.188603	2.17828	0.339777	1.9774	0.275418	4.78231	0.525581	3.56564	0.40942	7.24465	0.603817	5.48332	0.510982	9.46786	0.65807	10.657	0.681897	57.2966	0.947305
	0.894935	0.202457	1.06548	0.188603	2.17841	0.339777	1.97787	0.275418	4.78784	0.525581	3.57259	0.40942	7.31695	0.603817	5.48894	0.510982	9.47137	0.65807	10.6688	0.681897	58.367	0.947305
	0.894935	0.202713	1.06548	0.188841	2.17841	0.340206	1.97787	0.275766	4.78784	0.526246	3.57259	0.409938	7.31695	0.60458	5.48894	0.511628	9.47137	0.658902	10.6688	0.682759	58.367	0.948503
	0.896698	0.202713	1.06691	0.188841	2.1806	0.340206	1.97832	0.275766	4.79564	0.526246	3.57394	0.409938	7.34014	0.60458	5.49543	0.511628	9.47435	0.658902	10.703	0.682759	58.5532	0.948503
	0.896698	0.202969	1.06691	0.18908	2.1806	0.340636	1.97832	0.276114	4.79564	0.52691	3.57394	0.410455	7.34014	0.605344	5.49543	0.512274	9.47435	0.659734	10.703	0.683621	58.5532	0.949701
	0.897841	0.202969	1.07043	0.18908	2.18225	0.340636	1.97895	0.276114	4.79954	0.52691	3.57893	0.410455	7.34502	0.605344	5.51183	0.512274	9.49816	0.659734	10.9254	0.683621	59.6299	0.949701
	0.897841	0.203225	1.07043	0.189318	2.18225	0.341065	1.97895	0.276462	4.79954	0.527575	3.57893	0.410973	7.34502	0.606107	5.51183	0.51292	9.49816	0.660566	10.9254	0.684483	59.6299	0.950898
	0.899085	0.203225	1.0708	0.189318	2.18318	0.341065	1.97918	0.276462	4.8173	0.527575	3.58469	0.410973	7.35331	0.606107	5.51344	0.51292	9.52492	0.660566	10.9433	0.684483	61.0954	0.950898
	0.899085	0.203481	1.0708	0.189557	2.18318	0.341495	1.97918	0.276811	4.8173	0.528239	3.58469	0.411491	7.35331	0.60687	5.51344	0.513566	9.52492	0.661398	10.9433	0.685345	61.0954	0.952096
	0.900317	0.203481	1.07517	0.189557	2.1841	0.341495	1.98288	0.276811	4.82954	0.528239	3.58826	0.411491	7.36558	0.60687	5.51948	0.513566	9.6037	0.661398	10.9484	0.685345	61.1287	0.952096
	0.900317	0.203737	1.07517	0.189795	2.1841	0.341924	1.98288	0.277159	4.82954	0.528904	3.58826	0.412008	7.36558	0.607634	5.51948	0.514212	9.6037	0.66223	10.9484	0.686207	61.1287	0.953293
	0.900421	0.203737	1.07759	0.189795	2.18759	0.341924	1.98394	0.277159	4.8468	0.528904	3.59068	0.412008	7.36772	0.607634	5.52629	0.514212	9.616	0.66223	10.9554	0.686207	61.8794	0.953293
	0.900421	0.203993	1.07759	0.190033	2.18759	0.342354	1.98394	0.277507	4.8468	0.529568	3.59068	0.412526	7.36772	0.608397	5.52629	0.514858	9.616	0.663062	10.9554	0.687069	61.8794	0.954491
	0.90151	0.203993	1.0786	0.190033	2.1881	0.342354	1.98873	0.277507	4.85634	0.529568	3.59525	0.412526	7.39491	0.608397	5.55013	0.514858	9.64361	0.663062	10.9642	0.687069	62.1076	0.954491
	0.90151	0.204249	1.0786	0.190272	2.1881	0.342784	1.98873	0.277855	4.85634	0.530233	3.59525	0.413043	7.39491	0.60916	5.55013	0.515504	9.64361	0.663894	10.9642	0.687931	62.1076	0.955689
	0.902484	0.204249	1.07871	0.190272	2.18902	0.342784	1.9918	0.277855	4.86356	0.530233	3.59644	0.413043	7.39984	0.60916	5.5577	0.515504	9.67263	0.663894	10.9802	0.687931	62.3758	0.955689
	0.902484	0.204505	1.07871	0.19051	2.18902	0.343213	1.9918	0.278203	4.86356	0.530897	3.59644	0.413561	7.39984	0.609924	5.5577	0.51615	9.67263	0.664725	10.9802	0.688793	62.3758	0.956886
	0.902937	0.204505	1.07881	0.19051	2.19026	0.343213	1.99321	0.278203	4.87812	0.530897	3.59765	0.413561	7.40162	0.609924	5.57312	0.51615	9.70103	0.664725	10.9931	0.688793	62.7722	0.956886
	0.902937	0.204761	1.07881	0.190749	2.19026	0.343643	1.99321	0.278552	4.87812	0.531561	3.59765	0.414079	7.40162	0.610687	5.57312	0.516796	9.70103	0.665557	10.9931	0.689655	62.7722	0.958084
	0.903302	0.204761	1.0798	0.190749	2.19437	0.343643	1.9988	0.278552	4.88997	0.531561	3.60083	0.414079	7.43828	0.610687	5.59442	0.516796	9.74205	0.665557	11.0414	0.689655	62.7871	0.958084
	0.903302	0.205017	1.0798	0.190987	2.19437	0.344072	1.9988	0.2789	4.88997	0.532226	3.60083	0.414596	7.43828	0.61145	5.59442	0.517442	9.74205	0.666389	11.0414	0.690517	62.7871	0.959281
	0.904298	0.205017	1.0808	0.190987	2.20061	0.344072	1.99891	0.2789	4.89063	0.532226	3.60372	0.414596	7.44105	0.61145	5.59741	0.517442	9.82851	0.666389	11.0461	0.690517	63.1209	0.959281
	0.904298	0.205273	1.0808	0.191226	2.20061	0.344502	1.99891	0.279248	4.89063	0.53289	3.60372	0.415114	7.44105	0.612214	5.59741	0.518088	9.82851	0.667221	11.0461	0.691379	63.1209	0.960479
	0.904428	0.205273	1.08196	0.191226	2.20212	0.344502	1.99907	0.279248	4.89415	0.53289	3.60492	0.415114	7.44743	0.612214	5.62082	0.518088	9.8318	0.667221	11.1016	0.691379	65.2495	0.960479
	0.904428	0.205529	1.08196	0.191464	2.20212	0.344931	1.99907	0.279596	4.89415	0.533555	3.60492	0.415631	7.44743	0.612977	5.62082	0.518734	9.8318	0.668053	11.1016	0.692241	65.2495	0.961677
	0.904637	0.205529	1.08593	0.191464	2.20808	0.344931	2.00421	0.279596	4.89469	0.533555	3.60973	0.415631	7.467	0.612977	5.6507	0.518734	9.86125	0.668053	11.1183	0.692241	65.5771	0.961677
	0.904637	0.205784	1.08593	0.191702	2.20808	0.345361	2.00421	0.279944	4.89469	0.534219	3.60973	0.416149	7.467	0.61374	5.6507	0.51938	9.86125	0.668885	11.1183	0.693103	65.5771	0.962874
	0.905771	0.205784	1.08647	0.191702	2.2131	0.345361	2.00568	0.279944	4.90372	0.534219	3.62384	0.416149	7.47929	0.61374	5.65161	0.51938	9.92158	0.668885	11.2298	0.693103	66.2287	0.962874
	0.905771	0.20604	1.08647	0.191941	2.2131	0.34579	2.00568	0.280292	4.90372	0.534884	3.62384	0.416667	7.47929	0.614504	5.65161	0.520026	9.92158	0.669717	11.2298	0.693966	66.2287	0.964072
	0.906206	0.20604	1.08741	0.191941	2.21712	0.34579	2.02154	0.280292	4.91008	0.534884	3.62444	0.416667	7.51578	0.614504	5.67126	0.520026	9.94105	0.669717	11.2649	0.693966	66.6384	0.964072
	0.906206	0.206296	1.08741	0.192179	2.21712	0.34622	2.02154	0.280641	4.91008	0.535548	3.62444	0.417184	7.51578	0.615267	5.67126	0.520672	9.94105	0.670549	11.2649	0.694828	66.6384	0.965269
	0.906487	0.206296	1.08928	0.192179	2.22119	0.34622	2.03136	0.280641	4.92498	0.535548	3.62457	0.417184	7.51728	0.615267	5.67766	0.520672	10.0158	0.670549	11.2781	0.694828	68.6424	0.965269
[truncated: 6,775 more rows]

## Sheet: Fig. 1g
Figure 1g: Drift magnitude for all PO changes in black and only significant PO changes in red. Error bars are bootstrapped 95% CI.
[truncated: 15 more rows]

[truncated: 54 more sheets: Fig. 1h, Fig. S1b, Fig. S1d, Fig. S1e, Fig. S1f, Fig. S1g, Fig. S2a, Fig. S2b, Fig. S2c, Fig. S2d, Fig. S2e, Fig. 2b, Fig. 2c, Fig. 2f, Fig. 2g, Fig. 2h, Fig. 2i, Fig. 2j, Fig. 2k, Fig. 2l …]
